# Supplementary material for: Perioperative symptomatic venous thromboembolism after immediate chemoprophylaxis in patients with pelvic and lower-extremity fractures
Source: Sci Rep. 2020 Mar 25;10:5431. doi: 10.1038/s41598-020-62333-z (PMC7096457; doi:10.1038/s41598-020-62333-z)
Supplement: Supplementary file 1 — Supplementary dataset. [file 41598_2020_62333_MOESM1_ESM.xlsx]

## Sheet: Final data
Case	Op date	Diagnosis	Chemoprophylaxis (Fragmin=0, Cnoxane=1)	CT angiography (no=0, yes=1)	VTE (none=0, DVT=1, PTE=2, DVT+PTE=3)	Fx. site sorting (acetabulum=1, pelvis=2, femur neck=3, femur intertrochanteric=4, femur subtrochanteric=5, femur shaft=6, distal femur=7, proximal tibia=8, tibia shaft=9, distal tibia=10, ankle=11)	Fracture location (above knee=0, below knee=1)	Height (cm)	Weight (kg)	BMI (kg/m²)	Sex (Male=0, Female=1)	Age	Open fracture (No=0, Yes=1)	Multiple fractures (No=0, Yes=1)	Trauma day	Op day	Ct angio day	Post-traumatic days (PTD)	Post-operation days (POD)	Location of VTE (PE=0, proximal DVT=1, distal DVT=2)	Injury severity score (ISS)	ISS£15	15<ISS<25	ISS£25	Location of PE	G-A classification (Only for open fracture cases)	External fixation (No=0, Yes=1)	Flap operation (No=0, Yes=1)	Age < 50 (No=0, Yes=1)	Age 50-59 (No=0, Yes=1)	Age 60-69 (No=0, Yes=1)	Age 70-79 (No=0, Yes=1)	80 £ Age (No=0, Yes=1)	Myocardial infarction (MI) (No=0, Yes=1)	Congestive heart failure (CHF) (No=0, Yes=1)	Peripheral vascular disease (No=0, Yes=1)	Cerebro-vascular accident (CVA) (No=0, Yes=1)	Dementia (No=0, Yes=1)	Chronic obstructive pulmonary disease (COPD) (No=0, Yes=1)	Connective tissue disease (No=0, Yes=1)	Peptic ulcer disease (No=0, Yes=1)	Mild liver disease (No=0, Yes=1)	Liver cirrhosis (No=0, Yes=1)	DM without end-organ damage (No=0, Yes=1)	DM with end-organ damage (No=0, Yes=1)	Hemiplegia (No=0, Yes=1)	CKD or dialysis (No=0, Yes=1)	Tumor (localized) (No=0, Yes=1)	Tumor (Metastasis) (No=0, Yes=1)
1	2015-10-29	Fx. ankle, Rt.	0	0	0	11	1	165	115	42.2406	1	59	0	0				0	0		0	1	0	0			0	0	0	1	0	0	0	0	0	0	0	0	0	0	0	0	0	0	0	0	0	0	0
2	2015-06-29	Fx. neck, femur, Lt.	1	0	0	3	0	170	68	23.5294	0	73	0	0				0	0		0	1	0	0			0	0	0	0	0	1	0	0	0	0	0	0	0	0	0	0	0	0	0	0	0	0	0
3	2012-03-12	Fx. proximal 1/3, tibia and fibula, Rt.	0	1	2	8	1	166	70	43.2406	0	60	0	0	2012-03-06	2012-03-12	2012-03-14	8	2	0	0	1	0	0	LUL, LLL, RUL		0	0	0	0	1	0	0	0	0	0	1	0	0	0	0	0	0	0	0	0	0	0	0
4	2012-01-18	Fx. distal 1/3, tibia, Lt.	0	0	0	10	1	164	52	19.3337	1	24	0	0				0	0		0	1	0	0			0	0	1	0	0	0	0	0	0	0	0	0	0	0	0	0	0	0	0	0	0	0	0
5	2015-10-13	Fx. comm. midshaft, femur, Rt.	1	0	0	6	0	158	68	27.2392	1	24	0	0				0	0		5	1	0	0			0	0	1	0	0	0	0	0	0	0	0	0	0	0	0	0	0	0	0	0	0	0	0
6	2014-07-07	Fx. midshaft, tibia and fibula, Lt.	0	0	0	10	1	177	92	29.3658	0	33	0	0				0	0		0	1	0	0			0	0	1	0	0	0	0	0	0	0	0	0	0	0	0	0	0	0	0	0	0	0	0
7	2012-03-27	Fx. comm. proximal tibia, Lt. with compartment syndrome	0	0	0	4 8		174	65	21.4692	0	52	0	1				0	0		0	1	0	0			1	0	0	1	0	0	0	0	0	0	0	0	0	0	0	0	0	0	0	0	0	0	0
8	2012-03-31	Fx. comm. proximal tibia, Lt. with compartment syndrome	0	0	0	4 8		174	65	21.4692	0	52	0	1				0	0		0	1	0	0			1	0	0	1	0	0	0	0	0	0	0	0	0	0	0	0	0	0	0	0	0	0	0
9	2016-01-25	Fx. intertrochanteric, femur, Lt.	1	0	0	4	0	165	65	23.8751	0	68	0	0				0	0		9	1	0	0			0	0	0	0	1	0	0	0	0	0	0	0	0	0	0	0	0	0	0	0	0	0	0
10	2012-04-04	Compartment syndrome, leg, Lt. Fx. comm. intertrochanteric, femur, Lt. Fx. comm. proximal tibia, Lt. Fx. patella, Lt.	0	0	0	4 8		174	65	21.4692	0	52	0	1				0	0		0	1	0	0			1	0	0	1	0	0	0	0	0	0	0	0	0	0	0	0	0	0	0	0	0	0	0
11	2015-11-23	Fx. open, comm. distal 1/3, tibia, Rt. Fx. proximal 1/3, fibula, Rt. Postop. state, Fx. ankle, Rt. with periprosthetic fibular Fx.	1	0	0	10	1	163	78	29.3575	1	66	1	0				0	0		0	1	0	0		3A	1	0	0	0	1	0	0	0	0	0	0	0	0	0	0	0	0	0	0	0	0	0	0
12	2015-11-17	Fx. distal clavicle, Rt. Fx. acetabulum, Lt. Fx. ala, sacrum, Lt. Fx. medial condyle, femur, Lt. Fx. neck, fibula, Lt. Avulsion Fx. medial malleolus, ankle, Lt.	0	0	0	1 2 7 11		154	43	18.1312	1	59	0	1				0	0		1	1	0	0			0	0	0	1	0	0	0	0	0	0	0	0	0	0	0	0	0	0	0	0	0	1	0
13	2016-04-04	Pilon Fx. Lt. Laceration, leg, Lt.	1	0	0	11	1	172	74	25.0135	0	35	0	0				0	0		0	1	0	0			1	0	1	0	0	0	0	0	0	0	0	0	0	0	0	0	0	0	0	0	0	0	0
14	2015-11-30	Fx. open, comm. distal 1/3, tibia, Rt. Fx. proximal 1/3, fibula, Rt. Postop. state, Fx. ankle, Rt. with periprosthetic fibular Fx.	1	0	0	10	1	163	78	29.3575	1	66	1	0				0	0		0	1	0	0		3A	1	0	0	0	1	0	0	0	0	0	0	0	0	0	0	0	0	0	0	0	0	0	0
15	2014-12-31	Fx. midshaft, femur, Rt. Fx. comm. patellar, Rt.	0	0	0	6	0	171	75	25.6489	0	43	0	0				0	0		0	1	0	0			0	0	1	0	0	0	0	0	0	0	0	0	0	0	0	0	0	0	0	0	0	0	0
16	2016-04-11	Pilon Fx. Lt.	1	0	0	11	1	172	74	25.0135	0	35	0	0				0	0		0	1	0	0			1	0	1	0	0	0	0	0	0	0	0	0	0	0	0	0	0	0	0	0	0	0	0
17	2016-02-01	Postop. state, Fx. open, tibia Rt. with periprosthetic Fx. Postop. state, Fx. open, fibula, Rt. with periprosthetic Fx. Fx. midshaft, femur, Lt.	1	0	0	6 10		178	88	27.7743	0	34	0	1				0	0		0	1	0	0			0	0	1	0	0	0	0	0	0	0	0	0	0	0	0	0	0	0	0	0	0	0	0
18	2013-10-04	Fx. comm. proximal tibia, Rt.	0	1	1	8	1	156	55	22.6003	1	64	0	0	2013-09-18	2013-10-04	2013-09-24	6	-10	2	1	1	0	0			0	0	0	0	1	0	0	0	0	0	0	0	0	0	0	0	0	0	0	0	0	0	0
19	2014-09-05	Fx. ankle, Rt.	0	0	0	11	1	170	65	22.4913	0	14	0	0				0	0		0	1	0	0			0	0	1	0	0	0	0	0	0	0	0	0	0	0	0	0	0	0	0	0	0	0	0
20	2015-12-17	Fx. intertrochanteric, femur, Rt.	1	0	0	4	0	168	60	21.2585	0	77	0	0				0	0		0	1	0	0			0	0	0	0	0	1	0	0	0	0	0	0	0	0	0	0	0	0	0	0	0	0	0
21	2012-02-01	Fx. open, comm. distal 1/3 tibia and fibula, Rt.	0	0	0	10	1	177	66	21.0667	0	47	1	0				0	0		0	1	0	0		3A	1	0	1	0	0	0	0	0	0	1	0	0	0	0	0	0	0	0	0	0	0	0	0
22	2012-04-25	Fx. open, comm. distal 1/3, tibia and fibula, Rt. with metal failure	0	0	0	10	1	177	67	21.3859	0	47	0	0				0	0		0	1	0	0			0	0	1	0	0	0	0	0	0	1	0	0	0	0	0	0	0	0	0	0	0	0	0
23	2015-04-20	Fx. subtrochanteric, femur, Lt.	1	0	0	5	0	152	54	23.3726	1	72	0	0				0	0		0	1	0	0			0	0	0	0	0	1	0	0	0	0	1	0	0	0	0	0	0	0	0	0	0	0	0
24	2015-07-22	Fx. neck. femur, Lt.	1	0	0	3	0	162	44	16.7657	0	73	0	0				0	0		0	1	0	0			0	0	0	0	0	1	0	0	0	0	0	0	0	0	0	0	1	0	0	0	0	1	0
25	2012-01-29	Fx. open, comm. distal 1/3 tibia and fibula, Rt.	0	0	0	10	1	177	66	21.0667	0	47	1	0				0	0		0	1	0	0		3A	1	0	1	0	0	0	0	0	0	1	0	0	0	0	0	0	0	0	0	0	0	0	0
26	2014-09-26	Fx. open, comm. distal tibia, Rt. Fx. proximal tibia, Rt. Fx. distal fibula, Rt.	0	0	0	8 10	1	181	76	23.1983	0	24	1	1				0	0		0	1	0	0		2	1	0	1	0	0	0	0	0	0	0	0	0	0	0	0	0	0	0	0	0	0	0	0
27	2014-09-29	Fx. open, comm. distal tibia, Rt. Fx. proximal tibia, Rt. Fx. distal fibula, Rt.	0	0	0	8 10	1	181	76	23.1983	0	24	1	1				0	0		0	1	0	0		2	1	0	1	0	0	0	0	0	0	0	0	0	0	0	0	0	0	0	0	0	0	0	0
28	2015-01-06	Fx. comm. midshaft, tibia, Lt. Fx. proximal fibula, Lt.	0	0	0	9	1	156	60	24.6548	1	74	0	0				0	0		0	1	0	0			0	0	0	0	0	1	0	0	0	0	1	0	0	0	0	0	0	0	0	0	0	0	0
29	2015-06-10	Fx. neck, femur, Lt.	1	0	0	3	0	158	60	24.0346	1	83	0	0				0	0		0	1	0	0			0	0	0	0	0	0	1	0	0	0	0	0	0	0	0	0	0	1	0	0	0	1	0
30	2013-02-27	Fx. midshaft, tibia, Lt. Fx. midshaft, femur, Lt.	0	1	2	6 9		170	60	20.7612	0	24	0	1	2013-02-11	2013-02-27	2013-02-14	3	-13	0	0	1	0	0	LLL		0	0	1	0	0	0	0	0	0	0	0	0	0	0	0	0	0	1	0	0	0	0	0
31	2013-06-10	Fx. neck, femur, Lt.	0	0	0	3	0	160	44	17.1875	0	88	0	0				0	0		0	1	0	0			0	0	0	0	0	0	1	0	0	0	0	0	0	0	0	0	0	0	0	0	0	0	0
32	2012-06-24	Fx. segmental, fibula, Rt. Fx. open, comm. midshaft, tibia, Rt.	0	1	1	9	1	162	75	28.578	0	41	1	0	2012-06-24	2012-07-02	2012-07-04	10	2	1	0	1	0	0		3B	1	1	1	0	0	0	0	0	0	0	0	0	0	1	0	0	0	0	0	0	0	0	0
33	2012-06-27	Fx. neck, metatarsal, V, foot, Rt. Fx. segmental, fibula, Rt. Fx. ankle, Lt. Fx. open, comm. midshaft, tibia, Rt. Fx. comm. proximal humerus, both.	0	1	1	9 11	1	162	75	28.578	0	41	1	1	2012-06-24	2012-07-02	2012-07-04	10	2	1	0	1	0	0		3B	1	1	1	0	0	0	0	0	0	0	0	0	0	1	0	0	0	0	0	0	0	0	0
34	2014-10-01	Fx. open, comm. distal tibia, Rt. Fx. proximal tibia, Rt. Fx. distal fibula, Rt.	0	0	0	8 10	1	181	76	23.1983	0	24	1	1				0	0		0	1	0	0		2	1	0	1	0	0	0	0	0	0	0	0	0	0	0	0	0	0	0	0	0	0	0	0
35	2012-07-09	Fx. comm. proximal tibia, Lt.	0	1	1	8	1	178	80	25.2493	0	25	0	0	2012-07-02	2012-07-09	2012-07-10	8	1	2	0	1	0	0			0	0	1	0	0	0	0	0	0	0	0	0	0	0	0	0	0	0	0	0	0	0	0
36	2015-06-29	Fx. intertrochanteric, femur, Lt.	1	0	0	4	0	160	40	15.625	0	74	0	0				0	0		0	1	0	0			0	0	0	0	0	1	0	0	0	0	0	0	0	0	0	0	0	0	0	0	0	0	0
37	2013-02-07	Fx. distal 1/3, tibia, Rt. Fx. proximal fibula, Rt.	0	0	0	10	1	174	77	25.4327	0	50	0	0				0	0		0	1	0	0			0	0	1	0	0	0	0	0	0	0	0	0	0	0	0	0	0	1	0	0	0	0	0
38	2012-07-02	Fx. open, comm. midshaft, tibia, Rt..	0	1	1	9	1	162	75	28.578	0	41	1	0	2012-06-24	2012-07-02	2012-07-04	10	2	1	0	1	0	0		3B	1	1	1	0	0	0	0	0	0	0	0	0	0	1	0	0	0	1	0	0	0	0	0
39	2015-02-05	Fx. open, distal 1/3, tibia, Lt. Fx. distal 1/3, fibula, Lt.	0	0	0	10	1	164	57	21.1927	0	45	1	0				0	0		0	1	0	0		2	1	0	1	0	0	0	0	0	0	0	0	0	0	0	0	0	0	0	0	0	0	0	0
40	2013-02-28	Fx. ankle, Lt.	0	1	0	11	1	178	79	24.9337	0	31	0	0				0	0		0	1	0	0			0	0	1	0	0	0	0	0	0	0	0	0	0	0	0	0	0	0	0	0	0	0	0
41	2015-10-13	Fx. midshaft, femur, Lt.	1	0	0	6	0	170	50	17.301	0	78	0	0				0	0		0	1	0	0			0	0	0	0	0	1	0	0	0	0	1	0	0	0	0	0	0	0	0	0	0	0	0
42	2012-07-02	Fx. wing, ilium, Lt.	0	1	3	2	0	151	62	27.1918	1	52	0	0	2012-06-25	2012-07-02	2012-07-02	7	0	0, 1	0	1	0	0	RUL, RML		1	0	0	1	0	0	0	0	0	0	0	0	0	0	0	0	0	0	0	0	0	0	0
43	2016-06-10	Fx. intertrochanteric, femur, Rt.	1	0	0	4	0	160	52	20.3125	1	73	0	0				0	0		0	1	0	0			0	0	0	0	0	1	0	0	0	0	0	0	0	0	0	0	0	1	0	0	0	0	0
44	2015-02-16	Fx. open, distal 1/3, tibia, Lt. Fx. distal 1/3, fibula, Lt.	0	0	0	10		164	57	21.1927	0	45	1	0				0	0		0	1	0	0		2	1	0	1	0	0	0	0	0	0	0	0	0	0	0	0	0	0	0	0	0	0	0	0
45	2014-01-16	Fx. midshaft, clavicle, Rt. Fx. ankle, Lt. Fx. base, middle phalanx, V, hand, Rt. Fx. base, distal phalanx, V, hand, Rt.	0	1	0	11		158	53	21.2306	1	55	0	0				0	0		4	1	0	0			0	0	0	1	0	0	0	0	0	0	0	0	0	0	0	0	0	0	0	0	0	1	0
46	2014-10-01	Fx. comm. midshaft, tibia, Lt. Fx. comm. Medial malleolus, ankle, Lt. Fx. acetabulum, Lt.	0	0	0	1 9 11		177.5	90	28.5658	0	41	0	1				0	0		1	1	0	0			1	0	1	0	0	0	0	0	0	0	0	0	0	0	0	0	0	0	0	0	0	0	0
47	2015-12-02	Fx. intertrochanteric, femur, Rt.	1	0	0	4	0	144	40	19.2901	1	78	0	0				0	0		0	1	0	0			0	0	0	0	0	1	0	0	0	0	1	1	0	0	0	0	0	0	0	0	0	0	0
48	2016-06-22	Fx. ankle, Rt.	1	0	0	11	1	180	68	20.9877	0	27	0	0				0	0		4	1	0	0			0	0	1	0	0	0	0	0	0	0	0	0	0	0	0	0	0	0	0	0	0	0	0
49	2016-01-25	Fx. and D/L, ankle, Lt.	1	0	0	11	1	175	86	28.0816	0	49	0	0				0	0		0	1	0	0			0	0	1	0	0	0	0	0	0	0	0	0	0	0	0	0	0	0	0	0	0	0	0
50	2013-09-26	Fx. and D/L, ankle, Lt. with syndesmotic injury Partial rupture, medial deltoid ligament, ankle, Lt.	0	0	0	11	1	178	71	22.4088	0	28	0	0				0	0		0	1	0	0			0	0	1	0	0	0	0	0	0	0	0	0	0	0	0	0	0	0	0	0	0	0	0
51	2011-08-08	Fx. midshaft, femur, Rt. Fx. proximal tibia and fibula, Lt. Peroneal nerve palsy, Lt.	0	0	0	6 8	0	160	80	31.25	1	78	0	1				0	0		0	1	0	0			0	0	0	0	0	1	0	0	0	0	0	0	0	0	0	0	0	1	0	0	0	0	0
52	2014-09-24	Fx. open, comm. patella, Lt. Fx. comm. midshaft, tibia, Lt. Fx. acetabulum, Lt. Fx. medial malleolus, ankle, Lt.	0	0	0	1 9 11		177.5	90	28.5658	0	41	0	1				0	0		0	1	0	0			1	0	1	0	0	0	0	0	0	0	0	0	0	0	0	0	0	0	0	0	0	0	0
53	2015-10-14	Fx. proximal tibia, Rt. Fx. comm. calcaneus, Lt.	0	1	0	8	1	183	65	19.4094	0	36	0	0				0	0		0	1	0	0			0	0	1	0	0	0	0	0	0	0	0	0	0	0	0	0	0	0	0	0	0	0	0
54	2015-11-11	Fx. and D/L, ankle, Lt. Fx. distal radius, Lt.	1	0	0	11	1	175	86	28.0816	0	48	0	0				0	0		0	1	0	0			0	0	1	0	0	0	0	0	0	0	0	0	0	0	0	0	0	0	0	0	0	0	0
55	2016-01-20	Fx. acetabulum, Lt. Postop. state, Fx. open, midshaft, tibia, Lt. with osteomyelitis Postop. state, Fx. open, midshaft, fibula, Lt. with osteomyelitis Postop. state, Fx. calcaneus, Lt.	1	0	0	1 9		160	55	21.4844	0	66	1	1				0	0		9	1	0	0		3B	1	1	0	0	1	0	0	0	0	0	0	0	0	0	0	0	0	0	0	0	0	0	0
56	2011-12-15	Fx. midshaft, femur, Lt.	0	0	0	6	0	174	60	19.8177	0	17	0	0				0	0		0	1	0	0			0	0	1	0	0	0	0	0	0	0	0	0	0	0	0	0	0	0	0	0	0	0	0
57	2015-01-12	Fx. ankle, Lt. Fx. midshaft, metatarsal, I, foot, Lt. Fx. base, metatarsal, II, foot, Lt. Fx. medial cuneiform, foot, Lt. Fx. proximal phalanx, I, foot, Lt.	0	0	0	11	1	170	63	21.7993	0	52	0	0				0	0		0	1	0	0			0	0	0	1	0	0	0	0	0	0	0	0	0	0	0	0	0	0	0	0	0	0	0
58	2014-02-17	Fx. open, ankle, Rt. Fx. open, comm. distal 1/3, tibia, Rt. Fx. open, distal 1/3, fibula, Rt.	0	1	1	10 11	1	163	62	23.3355	0	60	1	1	2014-01-24	2014-03-03	2014-02-26	33	-5	1	18	0	1	0		3B	1	1	0	0	1	0	0	0	0	0	0	0	0	0	0	0	0	0	0	0	0	0	0
59	2016-02-15	Fx. midshaft, tibia, Rt. Fx. midshaft, fibula, Rt.	1	0	0	9	1	178	90	28.4055	0	31	0	0				0	0		0	1	0	0			0	0	1	0	0	0	0	0	0	0	0	0	0	0	0	0	0	0	0	0	0	0	0
60	2015-01-23	Fx. ankle, Lt.	0	0	0	11	1	176	72	72	0	26	0	0				0	0		0	1	0	0			0	0	1	0	0	0	0	0	0	0	0	0	0	0	0	0	0	0	0	0	0	0	0
61	2014-07-02	Fx. open, comm. distal femur, Lt. Fx. patella, Lt.	0	0	0	7	0	172	65	21.9713	0	25	1	0				0	0		6	1	0	0		2	1	0	1	0	0	0	0	0	0	0	0	0	0	0	0	0	0	0	0	0	0	0	0
62	2016-03-09	Fx. distal 1/3, tibia, Lt.	1	0	0	10	1	164	80	29.7442	1	21	0	0				0	0		0	1	0	0			0	0	1	0	0	0	0	0	0	0	0	0	0	0	0	0	0	0	0	0	0	0	0
63	2013-06-05	Fx. intertrochanteric, femur, Rt.	0	1	1	4	0	150	40	17.7778	1	81	0	0	2013-05-29	2013-06-05	2013-06-10	12	5	2	0	1	0	0			0	0	0	0	0	0	1	0	0	0	0	0	0	0	1	0	0	0	0	0	0	1	0
64	2013-06-12	Fx. neck, femur, Lt.	0	0	1	3	0	153	57	24.3496	1	84	0	0	2013-05-31	2013-06-12	2013-06-24	24	12	2	0	1	0	0			0	0	0	0	0	0	1	0	1	0	1	0	0	0	0	0	0	1	0	0	0	1	0
65	2014-12-09	Lisfranc injury, foot, Lt. D/L, metatarsal, II, foot, Lt. Fx. ankle, Lt. (SER IV)	0	0	0	11	1	168	70	24.8016	0	56	0	0				0	0		0	1	0	0			1	0	0	1	0	0	0	0	0	0	0	0	0	0	0	0	0	0	0	0	0	0	0
66	2013-10-28	Post-TKR state, Rt. with periprosthetic Fx. Fx. comm. calcaneus, Rt.	0	1	1	7	0	160	70	27.3437	1	69	0	0	2013-10-12	2013-10-24	2013-10-19	7	-5	1, 2	4	1	0	0			0	0	0	0	1	0	0	0	0	0	0	0	0	0	0	0	0	0	0	0	0	0	0
67	2015-11-03	Fx. distal radius, Lt Fx. distal 1/3, femur, Lt.	1	0	0	7	0	150	45	20	1	94	0	0				0	0		0	1	0	0			0	0	0	0	0	0	1	0	0	0	0	1	0	0	0	0	0	0	0	0	1	0	0
68	2016-05-11	Fx. intertrochanteric, femur, Lt.	1	0	0	4	0	174	80	26.4236	0	59	0	0				0	0		0	1	0	0			0	0	0	1	0	0	0	0	0	0	1	0	0	0	0	0	0	1	0	0	0	0	0
69	2012-04-25	Fx. midshaft, femur, Rt. Fx. intertrochanteric, femur, Rt.	0	0	0	4 6	0	160	60	23.4375	1	18	0	1				0	0		0	1	0	0			0	0	1	0	0	0	0	0	0	0	1	0	0	0	0	0	0	0	0	0	0	0	0
70	2012-01-11	Fx. midshaft, femur, Lt.	0	0	0	6	0	158	60	24.0346	1	68	0	0				0	0		0	1	0	0			0	0	0	0	1	0	0	0	0	0	0	0	0	0	0	0	0	0	0	0	0	0	0
71	2016-04-18	Fx. open, ankle. Rt.	1	0	0	11	1	174	78	25.763	0	31	1	0				0	0		1	1	0	0		3B	1	1	1	0	0	0	0	0	0	0	0	0	0	0	0	0	0	0	0	0	0	0	0
72	2013-07-11	Fx. ankle, Lt.	0	0	1	11	1	160	63	24.6094	1	46	0	0	2013-07-07	2013-07-11	2013-07-16	9	5	2	0	1	0	0			0	0	1	0	0	0	0	0	0	1	0	0	0	0	0	0	0	0	0	0	0	0	0
73	2012-08-16	Fx. subtrochanteric, femur, Rt.	0	0	0	5	0	158	50	20.0288	1	51	0	0				0	0		0	1	0	0			0	0	0	1	0	0	0	0	0	0	0	0	0	1	0	0	0	0	0	0	0	0	0
74	2015-08-25	Fx. lateral malleolus, ankle, Lt.	1	0	0	11	1	174	74	24.4418	0	56	0	0				0	0		0	1	0	0			0	0	0	1	0	0	0	0	0	0	0	0	0	0	0	0	0	0	0	0	0	0	0
75	2016-01-07	Fx. neck, femur, Rt.	1	0	0	3	0	161	51	19.6752	1	56	0	0				0	0		1	1	0	0			0	0	0	1	0	0	0	0	0	0	0	0	0	0	0	1	0	0	0	0	0	1	0
76	2016-05-11	Fx. acetabulum, Rt.	1	1	0	1	0	174	105	34.6809	0	28	0	0				0	0		1	1	0	0			0	0	1	0	0	0	0	0	0	0	0	0	0	0	0	0	0	0	0	0	0	0	0
77	2014-06-25	Fx. comm. midshaft, femur, Rt.	0	0	0	6	0	169	54	18.9069	0	28	0	0				0	0		0	1	0	0			0	0	1	0	0	0	0	0	0	0	0	0	0	0	0	0	0	0	0	0	0	0	0
78	2016-05-30	Fx. distal tibia, Lt. Fx. distal fibula, Lt.	1	0	0	10	1	156	52	21.3675	1	65	0	0				0	0		0	1	0	0			0	0	0	0	1	0	0	0	0	0	0	0	0	0	0	0	0	0	0	0	0	0	0
79	2014-03-31	Fx. ankle, Rt.	1	0	0	11	1	175	76	24.8163	0	19	0	0				0	0		0	1	0	0			0	0	1	0	0	0	0	0	0	0	0	0	0	0	0	0	0	0	0	0	0	0	0
80	2015-03-23	Fx. both rami, pubis, Lt. Fx. wing, ilium, Lt. Diastasis, SI joint, Lt.	0	0	0	2	0	160	60	23.4375	1	35	0	0				0	0		4	1	0	0			1	0	1	0	0	0	0	0	0	0	0	0	0	0	0	0	0	0	0	0	0	0	0
81	2014-11-03	Fx. ankle, Rt. with syndesmotic injury	0	0	0	11	1	165	51	18.7328	1	43	0	0				0	0		0	1	0	0			0	0	1	0	0	0	0	0	0	0	0	0	0	1	0	0	0	0	0	0	0	0	0
82	2014-12-10	Fx. comm. acetabulum, Lt. Fx. comm. distal radius, Lt. Fx. distal ulna, Lt.	0	0	0	1	0	171	67	22.913	0	81	0	0				0	0		0	1	0	0			0	0	0	0	0	0	1	0	0	0	0	0	0	0	0	0	0	0	0	0	0	0	0
83	2016-06-07	Fx. both rami, pubis, Rt. Fx. sacral wing, Rt. Pelvic hematoma d/t bone bleeding	1	0	0	2	0	160	61	23.8281	1	56	0	0				0	0		4	1	0	0			0	0	0	1	0	0	0	0	0	0	0	0	0	0	0	0	0	0	0	0	0	0	0
84	2015-03-09	Fx. spiral, distal 1/3, tibia, Lt. Fx. comm. distal 1/3, fibula, Lt.	1	1	0	10	1	158	62	24.8358	1	56	0	0				0	0		0	1	0	0			0	0	0	1	0	0	0	0	0	0	0	0	0	0	0	0	0	0	1	0	0	0	0
85	2015-10-14	Fx. open, segmental, midshaft, tibia, Lt. Fx. proximal tibia, Lt. Fx. distal tibia, Lt. Fx. open, midshaft, fibula, Lt. Fx. head, fibula, Lt.	1	0	0	8 9 10	1	170	80	27.6817	0	73	1	1				0	0		0	1	0	0		1	0	0	0	0	0	1	0	0	0	0	1	0	0	0	0	1	0	1	0	0	0	0	0
86	2016-03-21	Fx. proximal tibia, Lt.	1	0	0	8	1	180	88	27.1605	0	39	0	0				0	0		9	1	0	0			0	0	1	0	0	0	0	0	0	0	0	0	0	0	0	0	0	0	0	0	0	0	0
87	2012-10-20	Fx, midshaft, femur, Rt. Fx. comm. patella, Lt. Fx. distal radius, Lt.	0	1	2	6	0	180	73	22.5309	0	26	0	0	2012-08-25	2012-09-12	2012-08-27	2	-16	0	5	1	0	0	RML		0	0	1	0	0	0	0	0	0	0	0	0	0	0	0	0	0	0	0	0	0	0	0
88	2016-05-11	Fx. intertrochanteric, femur, Rt.	1	0	0	4	0	166	46	16.6933	1	68	0	0				0	0		0	1	0	0			0	0	0	0	1	0	0	0	0	0	0	0	0	0	0	0	0	1	0	0	0	0	0
89	2015-11-02	Fx. and D/L, open, ankle, Lt.	1	0	0	11	1	161	65	25.0762	0	67	1	0				0	0		0	1	0	0		3A	1	0	0	0	1	0	0	0	0	0	0	0	0	0	0	0	0	1	0	0	1	1	0
90	2016-03-23	Fx. comm. proximal tibia, Rt.	1	0	0	8	1	172	75	25.3515	0	63	0	0				0	0		0	1	0	0			0	0	0	0	1	0	0	0	0	0	0	0	0	0	0	0	0	1	0	0	0	0	0
91	2014-11-19	Fx. spiral, midshaft, tibia, Rt.	0	0	0	9	1	162	62	23.6244	1	53	0	0				0	0		0	1	0	0			0	0	0	1	0	0	0	0	0	0	0	0	0	0	0	0	0	0	0	0	0	0	0
92	2012-07-18	Fx. proximal and distal phlanx, I, foot, Rt. Fx. distal phalanx, II, III, IV, foot, Rt. Fx. proximal phalanx, V, foot, Rt. Fx. open, comm. distal tibia and fibula, Lt. Degloving injury, foot and leg, Rt. Fx. neck, fibula, Rt.	0	1	2	10	1	150	40	17.7778	1	77	1	0	2012-07-16	2012-07-17	2012-07-19	3	2	0	0	1	0	0	RML, RLL	3B	1	1	0	0	0	1	0	0	0	0	0	0	0	0	0	0	0	1	0	0	0	0	0
93	2015-02-11	Fx. distal 1/3, tibia, Lt.	0	0	0	10	1	165	63	23.1405	0	54	0	0				0	0		0	1	0	0			0	0	0	1	0	0	0	0	0	0	0	0	0	0	0	0	0	0	0	0	0	0	0
94	2014-09-17	Fx. midshaft, femur, Lt.	0	1	0	6	0	163	54	20.3244	1	27	0	0				0	0		0	1	0	0			0	0	1	0	0	0	0	0	0	0	0	0	0	0	0	0	0	0	0	0	0	0	0
95	2016-04-18	Fx. comm. distal tibia, Lt. Fx. comm. distal fibula, Lt. Rupture, deltoid ligament, ankle, Lt. Syndesmotic injury, ankle, Lt.	1	0	0	10	1	168	90	31.8878	1	20	0	0				0	0		0	1	0	0			0	0	1	0	0	0	0	0	0	0	0	0	0	0	0	0	0	0	0	0	0	0	0
96	2015-08-12	Fx. midshaft, femur, Rt.	1	0	0	6	0	171	90	30.7787	0	24	0	0				0	0		0	1	0	0			0	0	1	0	0	0	0	0	0	0	0	0	0	0	0	0	0	0	0	0	0	0	0
97	2015-07-13	Fx. segmental, midshaft, tibia, Lt.	1	0	0	9	1	170	76	26.2976	0	32	0	0				0	0		0	1	0	0			0	0	1	0	0	0	0	0	0	0	0	0	0	0	0	0	0	0	0	0	0	0	0
98	2015-06-24	Fx. midshaft, tibia, Lt. Fx. comm. distal 1/3, fibula, Lt.	1	0	0	9	1	177	70	22.3435	0	32	0	0				0	0		0	1	0	0			0	0	1	0	0	0	0	0	0	0	0	0	0	0	0	0	0	0	0	0	0	0	0
99	2016-03-07	Fx. comm. distal femur, Rt.	1	0	0	7	0	188	98	27.7275	0	44	0	0				0	0		5	1	0	0			0	0	1	0	0	0	0	0	0	0	0	0	0	0	0	0	0	1	0	0	0	0	0
100	2014-11-17	Fx. lateral malleolus, ankle, Rt.	0	0	0	11	1	167	69	24.7409	0	54	0	0				0	0		0	1	0	0			0	0	0	1	0	0	0	0	0	0	0	0	0	0	0	0	0	1	0	0	0	0	0
101	2016-03-21	Fx. open, distal 1/3, tibia, Rt.	1	0	0	10	1	180	70	21.6049	0	70	1	0				0	0		0	1	0	0		1	0	0	0	0	0	1	0	0	0	0	0	0	0	0	0	0	0	0	0	0	0	0	0
102	2016-04-22	Fx. intertrochanteric, femur, Rt.	1	0	0	4	0	163	53	19.9481	0	63	0	0				0	0		0	1	0	0			0	0	0	0	1	0	0	0	0	0	0	0	0	0	0	0	0	1	0	0	0	0	0
103	2015-12-28	Fx. comm. midshaft, femur, Lt.	1	0	0	6	0	169	63	22.0581	0	60	0	0				0	0		4	1	0	0			0	0	0	0	1	0	0	0	0	0	0	0	0	0	0	0	0	0	0	0	0	0	0
104	2016-05-16	Fx. acetabulum, Rt.	1	1	0	1	0	174	80	26.4236	0	33	0	0				0	0		0	1	0	0			0	0	1	0	0	0	0	0	0	0	0	0	0	0	0	0	0	0	0	0	0	0	0
105	2016-02-11	Fx. comm. distal femur, Lt. Fx. comm. midshaft, tibia, Lt. D/L, Tibiofibular joint, knee, Lt.	1	0	0	7 9		180	98	30.2469	0	43	0	1				0	0		0	1	0	0			1	0	1	0	0	0	0	0	0	0	0	0	0	0	0	0	0	0	0	0	0	1	0
106	2015-05-30	Fx. acetabulum, Rt. Fx. and D/L, hip, Rt. Fx. patella, Rt. Fx. proximal tibia, Rt. Fx. head, fibula, Rt. Laceration, leg, Rt.	0	0	0	1 8		176	85	27.4406	0	18	0	1				0	0		1	1	0	0			0	0	1	0	0	0	0	0	0	0	0	0	0	0	0	0	0	0	0	0	0	0	0
107	2014-10-22	Fx. spiral, distal 1/3, tibia, Lt.	0	0	0	10	1	168	72	25.5102	1	48	0	0				0	0		0	1	0	0			0	0	1	0	0	0	0	0	0	0	0	0	0	1	0	0	0	0	0	0	0	0	0
108	2014-07-15	Fx. comm. distal femur, Lt.	0	0	0	7	0	153	58	24.7768	1	34	0	0				0	0		0	1	0	0			0	0	1	0	0	0	0	0	0	0	1	0	0	0	0	0	0	0	0	0	0	0	0
109	2015-10-26	Fx. comm. distal 1/3, tibia, Rt. Fx. distal fibula, Rt.	1	0	0	10	1	161	65	25.0762	1	31	0	0				0	0		0	1	0	0			0	0	1	0	0	0	0	0	0	0	0	0	0	0	0	0	0	0	0	0	0	0	0
110	2015-03-11	Fx. midshaft, femur, Rt. Fx. proximal tibia, Rt. Pilon Fx. Rt.	1	0	0	6 8 11		175	75	24.4898	0	53	0	1				0	0		4	1	0	0			0	0	0	1	0	0	0	0	0	0	0	0	0	0	0	0	0	0	0	0	0	0	0
111	2013-10-28	Fx. open, lateral malleolus, ankle, Rt.	0	0	0	11	1	168	60	21.2585	0	50	1	0				0	0		16	0	1	0		2	0	1	0	1	0	0	0	0	0	0	0	0	0	0	0	0	0	0	0	0	0	0	0
112	2015-06-01	Fx. neck, femur, Rt.	1	1	0	3	0	150	53	23.5556	1	87	0	0				0	0		0	1	0	0			0	0	0	0	0	0	1	0	0	0	0	0	0	0	0	0	0	0	0	0	0	0	0
113	2014-11-10	Fx. medial malleolus, ankle, Rt.	0	0	0	11	1	182	85	25.6612	0	44	0	0				0	0		0	1	0	0			0	0	1	0	0	0	0	0	0	0	0	0	0	0	0	0	0	0	0	0	0	0	0
114	2015-01-12	Fx. superior ramus, pubis, Lt. Fx. acetabulum, Rt. Fx. wing, sacrum, Rt.	0	0	0	1 2	0	155	59	24.5578	1	60	0	1				0	0		0	1	0	0			0	0	0	0	1	0	0	0	0	0	0	0	0	0	0	0	0	0	0	0	0	0	0
115	2015-05-08	Fx. neck, femur, Lt.	1	0	0	3	0	158	46	18.4265	1	55	0	0				0	0		4	1	0	0			0	0	0	1	0	0	0	0	0	0	0	0	0	1	0	0	0	0	0	0	0	0	0
116	2013-06-10	Fx. intertrochanteric, femur, Lt. Fx. proximal humerus, Lt.	0	1	2	4	0	145	36	17.1225	1	90	0	0	2013-05-20	2013-06-10	2013-06-14	25	4	0	0	1	0	0	RLL		0	0	0	0	0	0	1	0	0	0	0	0	0	0	0	0	0	0	0	0	0	0	0
117	2015-11-02	Fx. and D/L, hip, Rt. Fx. open, patella, Rt.	1	0	0	1	0	182	90	27.1706	0	17	0	0				0	0		0	1	0	0			0	0	1	0	0	0	0	0	0	0	0	0	0	0	0	0	0	0	0	0	0	0	0
118	2015-07-29	Fx. midshaft, femur, Lt.	1	0	0	6	0	180	80	24.6914	0	32	0	0				0	0		0	1	0	0			0	0	1	0	0	0	0	0	0	0	0	0	0	0	0	0	0	0	0	0	0	0	0
119	2014-01-09	Fx. proximal tibia, Lt. Fx. medial malleolus, ankle, Lt.	0	0	0	8 11	1	163	50	18.8189	1	47	1	1				0	0		0	1	0	0		2	0	1	1	0	0	0	0	0	0	0	0	0	0	0	0	0	0	0	0	0	0	0	0
120	2015-05-20	Fx. medial malleolus, ankle, Lt. Fx. distal radius, Rt. Fx. head, fibula, Lt. Fx. superior ramus, pubis, Lt. Fx. ala, sacrum, Rt. Fx. transeverse process, L5, Rt.	1	0	0	11 2		163	51	19.1953	0	72	0	1				0	0		1	1	0	0			0	0	0	0	0	1	0	0	0	0	0	0	0	0	0	0	0	0	0	0	0	0	1
121	2014-07-23	Fx. intertrochanteric, femur, Rt. Fx. midshaft, femur, Rt.	0	0	0	4 6	0	174	100	33.0295	0	53	0	1				0	0		1	1	0	0			0	0	0	1	0	0	0	0	0	0	0	0	0	0	0	0	0	1	0	0	0	0	0
122	2016-03-07	Atypical Fx. midshaft, femur, Lt.	1	0	0	6	0	156	50	20.5457	1	66	0	0				0	0		0	1	0	0			0	0	0	0	1	0	0	0	0	0	0	0	0	0	0	0	0	0	0	0	0	0	0
123	2014-02-13	Fx. open, ankle, Rt.	0	1	0	11	1	163	64.5	24.2764	0	93	1	0				0	0		0	1	0	0		3B	1	1	0	0	0	0	1	0	0	0	0	0	0	0	0	0	0	0	0	0	0	0	0
124	2016-06-22	Fx. neck, femur, Rt. Fx. greater trochanteric, femur, Rt.	1	0	0	3	0	159	90	35.5999	1	54	0	0				0	0		25	0	1	0			0	0	0	1	0	0	0	0	0	0	0	0	0	0	0	0	0	1	0	0	0	0	0
125	2015-12-30	Fx. intertrochanteric, femur, Lt.	1	0	0	4	0	152	55	23.8054	1	76	0	0				0	0		0	1	0	0			0	0	0	0	0	1	0	0	0	0	1	0	0	0	0	0	0	0	0	0	0	0	0
126	2016-05-10	Fx. posterior wall, acetabulum, Rt.	1	0	0	1	0	176	65	20.984	0	38	0	0				0	0		0	1	0	0			0	0	1	0	0	0	0	0	0	0	0	0	0	0	0	0	0	0	0	0	0	0	0
127	2015-07-12	Fx. acetabulum, Lt. Fx. head, femur, Lt.	1	0	0	1	0	170	67	23.1834	0	23	0	1				0	0		0	1	0	0			0	0	1	0	0	0	0	0	0	0	0	0	0	0	0	0	0	0	0	0	0	0	0
128	2015-06-03	Fx. neck, femur, Lt.	1	0	0	3	0	150	45	20	1	80	0	0				0	0		0	1	0	0			0	0	0	0	0	0	1	0	0	0	0	0	0	0	0	0	0	0	0	0	0	0	0
129	2015-03-06	Fx. ala, sacrum, Lt. Fx. inferior rami, pubis, both Fx. superior ramus, pubis, Rt. Fx. transverse process, L5, Lt. Fx. acetabulum, Lt.	1	0	0	1 2	0	166	55	19.9594	1	32	0	1				0	0		0	1	0	0			0	0	1	0	0	0	0	0	0	0	0	0	0	0	0	0	0	0	0	0	0	0	0
130	2015-06-22	Fx. open, comm. ankle, Lt. Partial rupture, open, tendocalcaneus, Lt. Partial rupture, open, tibialis posterior, ankle, Lt.	1	1	0	11	1	177	73	23.3011	0	23	1	0				0	0		35	0	0	1		2	0	0	1	0	0	0	0	0	0	0	0	0	0	0	0	0	0	0	0	0	0	0	0
131	2015-07-01	Fx. intertrochanteric, femur, Rt.	1	0	0	4	0	150	45	20	1	86	0	0				0	0		0	1	0	0			0	0	0	0	0	0	1	0	0	0	0	0	0	0	0	0	0	0	0	0	0	1	0
132	2015-08-10	Fx. comm. proximal tibia, Rt. Fx. open, comm. proximal tibia, Lt.	1	1	3	8	1	164	65	24.1672	1	62	1	1	2015-08-04	2015-08-10	2015-08-26	22	16	0, 1, 2	10	1	0	0	LLL	2	0	0	0	0	1	0	0	0	0	0	0	0	0	0	0	0	0	0	0	0	0	0	0
133	2016-04-11	Fx. ankle, Lt.	1	0	0	11	1	172	72	24.3375	0	20	0	0				0	0		0	1	0	0			0	0	1	0	0	0	0	0	0	0	0	0	0	0	0	0	0	0	0	0	0	0	0
134	2015-08-05	Fx. anterior column, acetabulum, Rt.	1	0	0	1	0	173	70	23.3887	0	27	0	0				0	0		27	0	0	1			0	0	1	0	0	0	0	0	0	0	0	0	0	0	0	0	0	0	0	0	0	0	0
135	2014-12-09	Post-fusion state, knee, Rt. with Fx. proximal tibia, Rt.	0	0	0	8	1	167	60	21.5139	0	62	0	0				0	0		0	1	0	0			1	0	0	0	1	0	0	0	0	0	0	0	0	0	0	0	0	0	0	0	0	0	0
136	2014-10-29	Postop. state, Fx. midshaft, femur, Rt. with periprosthetic Fx.	0	1	0	6	0	150	53	23.5556	1	73	0	0				0	0		0	1	0	0			0	0	0	0	0	1	0	0	0	0	0	0	0	0	0	0	0	0	0	0	0	0	0
137	2014-05-14	Fx. proximal tibia, Lt. Fx. calcaneus, Lt.	1	1	0	8	1	168	75	26.5731	0	59	0	0				0	0		0	1	0	0			1	0	0	1	0	0	0	0	0	0	0	0	0	0	0	0	0	0	0	0	0	1	0
138	2015-06-11	Fx. neck, femur, Rt. Fx. distal radius, Rt.	1	0	0	3	0	160	48	18.75	1	85	0	0				0	0		0	1	0	0			0	0	0	0	0	0	1	0	0	0	0	0	0	0	0	0	0	0	0	0	0	0	0
139	2014-06-25	Fx. midshaft, tibia, Rt. Fx. comm. proximal tibia, Rt. Fx. proximal fibula, Rt. Laceration, foot, Rt.	0	1	0	8 9	1	169	57	19.9573	0	72	0	1				0	0		0	1	0	0			0	0	0	0	0	1	0	0	0	0	0	0	0	0	0	0	0	0	0	0	0	0	0
140	2012-01-11	Fx. acetabulum, Lt. Fx. inferior ramus, pubis, Lt. Fx. wing, ilium, Lt.	0	0	0	1 2	0	175	76	24.8163	0	40	0	1				0	0		1	1	0	0			0	0	1	0	0	0	0	0	0	0	0	0	0	0	0	0	0	0	0	0	0	0	0
141	2012-02-20	Fx. ankle, Rt.	0	0	0	11	1	172	72	24.3375	0	63	0	0				0	0		0	1	0	0			0	0	0	0	1	0	0	0	0	0	0	0	0	0	0	0	0	1	0	0	0	0	0
142	2012-10-24	Fx. midshaft, tibia, Rt. Fx. proximal fibula, Rt.	0	0	0	9	1	150	45.5	20.2222	1	45	0	0				0	0		0	1	0	0			0	0	1	0	0	0	0	0	0	0	0	0	0	0	0	0	0	0	0	0	0	0	0
143	2016-06-13	Fx. spiral, distal 1/3, tibia, Rt.	1	0	0	10	1	171	55	18.8092	1	29	0	0				0	0		0	1	0	0			0	0	1	0	0	0	0	0	0	0	0	0	0	0	0	0	0	0	0	0	0	0	0
144	2016-05-02	Fx. open, midshaft, tibia, Rt.	1	0	0	9	1	168	80	28.3447	0	55	1	0				0	0		0	1	0	0		1	0	0	0	1	0	0	0	0	0	0	0	0	0	0	0	0	0	0	0	0	0	0	0
145	2015-07-06	Fx. midshaft, femur, Rt.	1	1	0	6	0	178	75	23.6713	0	22	0	0				0	0		3	1	0	0			0	0	1	0	0	0	0	0	0	0	0	0	0	0	0	0	0	0	0	0	0	0	0
146	2016-01-13	Fx. lateral malleolus, ankle, Lt. with syndesmotic injury	1	0	0	11	1	168	75	26.5731	0	46	0	0				0	0		0	1	0	0			0	0	1	0	0	0	0	0	0	0	0	0	0	0	0	0	0	0	0	0	0	0	0
147	2015-03-25	Fx. distal femur, Lt.	1	0	0	7	0	160	57	22.2656	1	56	0	0				0	0		0	1	0	0			0	0	0	1	0	0	0	0	0	0	0	0	0	0	0	0	0	0	0	0	0	0	0
148	2012-03-21	Fx. midshaft, femur, Rt.	0	0	0	6	0	165	62	22.7732	0	53	0	0				0	0		0	1	0	0			0	0	0	1	0	0	0	0	0	0	0	0	0	0	0	0	0	0	0	0	0	0	0
149	2012-03-19	Fx. midshaft, femur, Rt.	0	0	0	6	0	148	45	20.5442	1	78	0	0				0	0		0	1	0	0			0	0	0	0	0	1	0	0	0	0	0	0	0	0	0	0	0	1	0	0	0	0	0
150	2015-07-08	Fx. intertrochanteric, femur, Rt.	1	0	0	4	0	165	56	20.5693	0	64	0	0				0	0		0	1	0	0			0	0	0	0	1	0	0	0	0	0	1	0	0	0	0	0	0	0	0	0	0	0	0
151	2015-03-23	Fx. proximal tibia, Lt. Fx. head, fibula, Lt. Fx. head, radius, Rt. Contusion, shoulder, Rt.	1	0	0	8	1	174	66	21.7994	0	33	0	0				0	0		0	1	0	0			0	0	1	0	0	0	0	0	0	0	0	0	0	0	0	0	0	0	0	0	0	0	0
152	2016-01-06	Fx. segmental, midshaft, tibia, Lt.	1	0	0	9	1	160	60	23.4375	1	69	0	0				0	0		9	1	0	0			0	0	0	0	1	0	0	0	0	0	0	0	0	0	0	0	0	0	0	0	0	0	0
153	2013-09-30	Fx. ankle, Lt. (PER type IV) with syndesmotic injury	0	0	0	11	1	181	83	25.335	0	43	0	0				0	0		0	1	0	0			0	0	1	0	0	0	0	0	0	0	0	0	0	0	0	0	0	0	0	0	0	0	0
154	2013-07-17	Fx. open, comm. distal femur, Lt. Fx. distal 1/3, tibia and fibula, Lt. Rupture, vastus medialis, vastus intermedius, thigh, Lt.	0	1	1	7 10		150	65	28.8889	1	53	1	1	2013-06-22	2013-07-04	2013-06-27	5	-7	2	0	1	0	0		3A	1	0	0	1	0	0	0	0	0	1	0	0	0	0	0	0	0	1	0	0	0	0	0
155	2011-07-28	Fx. open, midshaft, femur, Lt. Fx. open, base, metatarsal, III, foot, Lt. Degloving injury, leg, Lt.	0	0	1	6	0	161	54	20.8325	1	31	1	0	2011-07-23	2011-08-01	2011-07-25	2	-7	1	0	1	0	0		3A	1	0	1	0	0	0	0	0	0	1	0	0	0	0	0	0	0	0	0	0	0	0	0
156	2015-12-15	Fx. distal femur, Rt.	1	0	0	7	0	151	64	28.0689	1	85	0	0				0	0		0	1	0	0			0	0	0	0	0	0	1	0	0	0	1	0	0	0	0	0	0	0	1	0	0	0	0
157	2012-08-20	Fx. acetabulum, Rt. Fx. wing, ilium, Rt.	0	1	3	1 2	0	172	70	23.6614	0	56	0	1	2012-08-09	2012-08-20	2012-08-23	14	3	0, 2	10	1	0	0	RUL, LUL, LLL		0	0	0	1	0	0	0	0	0	1	0	0	0	0	0	0	0	0	0	0	0	0	0
158	2012-03-05	Fx. subtrochanteric, femur, Lt.	0	0	0	5	0	172	69	23.3234	0	28	0	0				0	0		8	1	0	0			0	0	1	0	0	0	0	0	0	0	0	0	0	0	0	0	0	0	0	0	0	0	0
159	2016-05-24	Fx. open, midshaft, tibia, Rt.	1	0	0	9	1	161	56	21.6041	1	15	1	0				0	0		0	1	0	0		2	1	0	1	0	0	0	0	0	0	0	0	0	0	0	0	0	0	0	0	0	0	0	0
160	2014-05-21	Fx. intertrochanteric, femur, Lt.	0	1	2	4	0	160	69.5	27.1484	0	83	0	0	2014-05-15	2014-05-21	2014-06-10	26	20	0	0	1	0	0	RLL		0	0	0	0	0	0	1	0	0	1	0	0	0	0	0	0	0	1	0	0	0	0	0
161	2015-06-29	Fx. midshaft, femur, Rt.	1	0	0	6	0	180	95	29.321	0	34	0	0				0	0		0	1	0	0			0	0	1	0	0	0	0	0	0	0	0	0	0	0	0	0	0	0	0	0	0	0	0
162	2014-05-29	Fx. midshaft, femur, Lt.	0	0	0	6	0	152	50	21.6413	1	77	0	0				0	0		0	1	0	0			0	0	0	0	0	1	0	0	0	0	0	1	0	0	0	0	0	0	0	0	0	0	0
163	2012-07-02	Fx. open, midshaft, tibia, Lt.	0	1	0	9	1	178	79	24.9337	0	35	1	0				0	0		0	1	0	0		2	1	1	1	0	0	0	0	0	0	0	0	0	0	0	0	1	0	0	0	0	0	0	0
164	2015-02-04	Fx. distal tibia, Lt. Fx. distal fibula, Lt. Fx. calcaneus, Lt.	0	0	0	10	1	158	37	14.8213	1	67	0	0				0	0		0	1	0	0			0	0	0	0	1	0	0	0	1	0	0	1	0	0	0	0	0	1	0	0	0	0	0
165	2012-01-02	Fx. ankle, Rt. Syndesmosis injury, ankle, Rt.	0	0	0	11	1	170	67	23.1834	0	49	0	0				0	0		0	1	0	0			0	0	0	1	0	0	0	0	0	0	0	0	0	0	0	0	0	0	0	0	0	0	0
166	2015-11-02	Fx. and D/L, open, ankle, Rt.	1	0	0	11	1	168	68	24.093	0	26	1	0				0	0		0	1	0	0		3A	1	0	1	0	0	0	0	0	0	0	0	0	0	0	0	0	0	0	0	0	0	0	0
167	2015-12-28	Fx. greater trochanter, femur, Rt. Fx. calcaneus, Rt.	1	1	0	4	0	180	75	23.1481	0	84	0	0				0	0		0	1	0	0			0	0	0	0	0	0	1	0	0	0	1	0	0	0	0	0	0	0	0	0	0	0	0
168	2015-06-15	Fx. intertrochanteric, femur, Lt.	1	0	0	4	0	164	81	30.116	1	80	0	0				0	0		0	1	0	0			0	0	0	0	0	0	1	0	0	0	0	0	0	0	0	0	0	1	0	0	0	1	0
169	2013-10-27	Fx. open, ankle, Rt.	0	1	1	11	1	152	40	17.313	1	75	1	0	2013-10-27	2013-10-27	2013-11-07	11	11	2	0	1	0	0		3B	0	1	0	0	0	1	0	0	0	0	0	0	0	0	0	0	0	0	0	0	0	0	0
170	2012-07-16	Fx. comm. distal femur, Rt.	0	0	1	7	0	160	44	17.1875	1	17	0	0	2012-04-21	2012-04-30	2012-04-27	6	-3	1, 2	5	1	0	0			0	0	1	0	0	0	0	0	0	0	0	0	0	0	0	0	0	0	0	0	0	0	0
171	2011-07-04	Fx. midshaft, femur, Lt. Deep laceration, knee, Lt.	0	0	0	6	0	182	115	34.718	0	20	0	0				0	0		0	1	0	0			0	0	1	0	0	0	0	0	0	1	0	0	0	0	0	0	0	0	0	0	0	0	0
172	2014-11-26	Fx. midshaft, femur, Rt.	0	0	0	6	0	150	59	26.2222	1	56	0	0				0	0		0	1	0	0			0	0	0	1	0	0	0	0	0	0	0	0	0	0	0	0	0	1	0	0	0	0	0
173	2015-03-04	Fx. wing, ilium, Lt. Fx. ala, sacrum, Lt. Fx. acetabulum, Lt. Fx. inferior ramus, pubis, Lt. Contusion, elbow, Lt. Contusion, ankle, Lt. Contusion, shoulder, Rt.	1	1	0	1 2	0	155	70	29.1363	1	78	0	1				0	0		0	1	0	0			0	0	0	0	0	1	0	0	0	0	0	0	0	0	0	0	0	1	0	0	0	1	0
174	2014-06-17	Fx. open, comm. distal femur, Rt.	0	0	0	7	0	172	68	22.9854	0	35	1	0				0	0		0	1	0	0		2	1	0	1	0	0	0	0	0	0	0	0	0	0	0	0	0	1	0	0	0	0	0	0
175	2015-07-29	Fx. intertrochanteric, femur, Rt.	1	0	0	4	0	170	60	20.7612	0	75	0	0				0	0		0	1	0	0			0	0	0	0	0	1	0	0	0	0	0	1	0	0	0	0	0	1	0	0	0	0	0
176	2013-03-20	Fx. distal femur, Rt. Fx. proximal tibia, Rt.	0	0	0	7 8		148	40	18.2615	1	82	0	1				0	0		0	1	0	0			0	0	0	0	0	0	1	0	0	0	1	1	0	0	0	0	0	0	0	0	0	0	0
177	2015-04-06	Fx. midshaft, femur, Rt.	1	0	0	6	0	160	75	29.2969	0	61	0	0				0	0		0	1	0	0			0	0	0	0	1	0	0	0	0	0	0	0	0	0	0	0	0	0	0	0	0	1	0
178	2015-10-28	Fx. ankle, Rt.	1	0	0	11	1	160	45	17.5781	1	37	0	0				0	0		0	1	0	0			0	0	1	0	0	0	0	0	0	0	0	0	0	0	0	0	0	0	0	0	0	0	0
179	2015-06-11	Fx. midshaft, tibia, Rt.	1	0	0	9	1	150	53	23.5556	1	45	0	0				0	0		0	1	0	0			0	0	1	0	0	0	0	0	0	0	0	0	0	0	0	0	0	0	0	0	0	0	0
180	2016-06-08	Fx. intertrochanteric, femur, Lt.	1	0	0	4	0	152.4	60	25.8334	1	75	0	0				0	0		0	1	0	0			0	0	0	0	0	1	0	0	0	0	1	0	0	0	0	0	0	1	0	0	0	0	0
181	2014-08-13	Fx. midshaft, femur, Rt.	0	0	0	6	0	150	43	19.1111	1	76	0	0				0	0		0	1	0	0			0	0	0	0	0	1	0	0	0	0	0	0	0	0	0	0	0	1	0	0	0	1	0
182	2015-06-17	Fx. distal femur, Lt.	0	1	2	7	0	160	53	20.7031	1	86	0	0	2015-06-12	2015-06-17	2015-06-25	13	8	0	0	1	0	0	RLL, LLL		0	0	0	0	0	0	1	0	0	1	0	0	0	0	0	0	0	0	0	0	0	0	0
183	2015-01-26	Fx. distal 1/3, femur, Rt. Fx. midshaft, femur, Lt. Fx. open, comm. proximal tibia, Lt. Fx. distal 1/3, tibia, Lt. Fx. distal 1/3, fibula, Lt. Fx. base, proximal phalanx, V, foot, Rt. Fx. head, metatarsal, IV, foot, Lt.	0	1	3	7 6 8 10		135	55	30.1783	1	65	1	1	2015-01-10	2015-01-26	2015-01-26	16	0	0, 1, 2	1	1	0	0	RUL, RML, RLL	3B	1	1	0	0	1	0	0	0	0	0	0	0	0	0	0	0	0	0	0	0	0	0	0
184	2012-04-09	Fx. midshaft, femur, Lt. Insuffisiency Fx. midshaft, femur, Rt.	0	0	0	6	0	155.2	59	24.4945	1	70	0	1				0	0		0	1	0	0			0	0	0	0	0	1	0	0	0	0	0	0	1	0	0	0	0	0	0	0	0	0	0
185	2015-11-30	Fx. comm. midshaft, tibia, Lt.	1	0	0	9	1	174	70	23.1206	0	25	0	0				0	0		0	1	0	0			0	0	1	0	0	0	0	0	0	0	0	0	0	0	0	0	0	0	0	0	0	0	0
186	2015-12-23	Fx. intertrochanteric, femur, Lt.	1	0	0	4	0	148	49	22.3703	1	84	0	0				0	0		0	1	0	0			0	0	0	0	0	0	1	0	0	0	0	0	0	0	0	0	0	0	0	0	0	0	0
187	2013-05-14	Fx. ankle, Rt.	0	0	0	11	1	163	70	26.3465	0	62	0	0				0	0		2	1	0	0			0	0	0	0	1	0	0	0	0	0	0	0	0	0	0	0	0	1	0	0	0	0	0
188	2014-12-17	Pilon Fx., Lt. Fx. distal fibula, Lt.	0	0	0	11	1	158	46	18.4265	1	44	0	0				0	0		0	1	0	0			0	0	1	0	0	0	0	0	0	0	0	0	0	0	0	0	0	0	0	0	0	0	0
189	2012-09-26	Fx. open, ankle, Rt.	0	0	0	11	1	150	42	18.6667	1	73	1	0				0	0		0	1	0	0		3B	0	1	0	0	0	1	0	0	1	0	0	0	0	0	0	0	0	0	0	0	0	0	0
190	2014-08-25	Fx. ankle, Lt.	0	1	3	11	1	175	64	20.898	0	75	0	0	2014-08-19	2014-08-25	2014-08-28	9	3	0, 1	1	1	0	0	RUL, RLL, LLL		0	0	0	0	0	1	0	0	0	0	0	0	0	0	0	0	0	0	0	0	0	0	0
191	2013-05-11	Fx. intertrochanteric, femur, Lt.	0	1	0	4	0	147	40	18.5108	1	74	0	0				0	0		0	1	0	0			0	0	0	0	0	1	0	0	0	0	0	0	0	0	0	0	0	1	0	0	0	0	0
192	2015-05-13	Fx. neck, femur, Rt.	1	1	0	3	0	158	65	26.0375	1	72	0	0				0	0		0	1	0	0			0	0	0	0	1	0	0	0	0	0	0	0	0	0	0	0	0	1	0	0	0	0	0
193	2014-11-19	Fx. comm. segmental, proximal tibia, Rt. Fx. head, fibula, Rt. Fx. midshaft, metatarsal, V, foot, Rt. Post-fasciotomy state, leg, Rt.	0	0	0	8	1	175	117	38.2041	0	24	0	0				0	0		0	1	0	0			1	0	1	0	0	0	0	0	0	0	0	0	0	0	0	0	0	0	0	0	0	0	0
194	2014-11-19	Fx. lateral malleolus, ankle, Lt.	0	0	0	11	1	152	65	28.1337	1	62	0	0				0	0		0	1	0	0			0	0	0	0	1	0	0	0	0	0	0	0	0	0	0	0	0	0	0	0	0	0	0
195	2015-01-19	Fx. open, ankle, Lt.	0	0	0	11	1	163	53	19.9481	0	67	0	0				0	0		4	1	0	0			0	0	0	0	0	1	0	0	0	0	0	0	0	0	0	0	0	0	0	0	0	0	0
196	2014-01-06	Fx. ankle, Rt.	0	0	0	11	1	162	56	21.3382	1	62	0	0				0	0		0	1	0	0			0	0	0	0	1	0	0	0	0	0	0	0	0	0	0	0	0	0	0	0	0	0	0
197	2015-06-29	Fx. intertrochanteric, femur, Rt. Fx. subtrochanteric, femur, Rt.	1	0	0	4	0	173	86	28.7347	0	68	0	0				0	0		1	1	0	0			0	0	0	0	1	0	0	0	0	0	0	0	0	0	0	0	0	1	0	0	0	0	0
198	2012-03-21	Fx. open, ankle, Lt. with infection skin and soft tissue defect, ankle, Lt.	0	0	0	11	1	170	70	24.2215	0	40	1	0				0	0		0	1	0	0		3B	1	1	1	0	0	0	0	0	0	0	0	0	0	0	0	0	0	0	0	0	0	0	0
199	2014-11-26	Fx. comm. distal tibia, Lt. Fx. distal fibula, Rt.	0	1	0	10	1	153	69	29.4758	1	57	0	0				0	0		0	1	0	0			0	0	0	1	0	0	0	0	0	0	0	0	0	0	0	0	0	1	0	0	0	0	0
200	2016-06-15	Fx. spiral, distal tibia, Rt.	1	1	1	10	1	145	49	23.3056	1	73	0	0	2016-06-12	2016-06-15	2016-06-22	10	7	2	0	1	0	0			0	0	0	0	0	1	0	0	0	0	0	0	0	0	0	0	0	1	0	0	0	0	0
201	2015-12-16	Fx. comm. proximal tibia, Rt. Fx. medial malleolus, ankle, Rt. Fx. lateral malleolus, ankle, Lt.	1	0	0	8 11	1	164	59	21.9363	1	48	0	1				0	0		0	1	0	0			0	0	1	0	0	0	0	0	0	0	0	0	0	0	0	0	0	0	0	0	0	0	0
202	2015-02-16	Fx. comm. distal 1/3, tibia, Rt. Fx. comm. distal 1/3, fibula, Rt.	0	0	0	10	1	167	62	22.231	0	74	0	0				0	0		0	1	0	0			0	0	0	0	0	1	0	0	0	0	0	0	0	0	0	0	0	0	0	0	0	0	0
203	2014-06-26	Fx. proximal tibia, Lt. R/O Fx. head, metacarpal, II, hand, Rt.	0	0	0	8	1	152	40	17.313	1	75	0	0				0	0		0	1	0	0			0	0	0	0	0	1	0	0	0	0	0	0	0	0	0	0	0	0	0	0	0	0	0
204	2016-04-19	Fx. comm. proximal tibia, Rt.	1	0	0	8	1	159	57	22.5466	1	30	0	0				0	0		0	1	0	0			0	0	1	0	0	0	0	0	0	0	0	0	0	0	0	0	0	0	0	0	0	0	0
205	2015-11-09	Fx. intertrochanteric, femur, Lt. Fx. surgical neck, humerus, Lt. Fx. distal radius, Lt. Fx. scaphoid, Lt.	1	0	0	4	0	175	70	22.8571	0	42	0	0				0	0		0	1	0	0			0	0	1	0	0	0	0	0	0	0	0	0	0	0	0	0	0	0	0	0	0	0	0
206	2016-02-15	Fx. acetabulum, Rt.	1	0	0	1	0	170	70	24.2215	0	34	0	0				0	0		9	1	0	0			0	0	1	0	0	0	0	0	0	0	0	0	0	0	0	0	0	0	0	0	0	0	0
207	2011-12-12	Fx. distal 1/3. tibia, Lt.	0	0	0	10	1	173.2	72.7	24.2348	0	28	0	0				0	0		6	1	0	0			0	0	1	0	0	0	0	0	0	0	0	0	0	0	0	0	0	0	0	0	0	0	0
208	2012-03-21	Fx. comm. acetabulum, Lt. Fx. open, comm. tibia and fibula, Lt. Fx. both rami, pubis, Lt. Fx. superior ramus, pubis, Rt.	0	0	0	1 2 11		174	80	26.4236	0	54	1	1				0	0		0	1	0	0		3A	1	0	0	1	0	0	0	0	0	0	0	0	0	0	0	0	0	0	0	0	0	0	0
209	2015-02-02	Pilon Fx. Rt. Fx. acetabulum, Rt. (Posterior) Fx. open, patella, Rt.	0	1	0	1 11		163	50	18.8189	1	28	0	1				0	0		1	1	0	0			0	0	1	0	0	0	0	0	0	0	0	0	0	0	0	0	0	0	0	0	0	0	0
210	2015-02-23	Fx. comm. spiral, distal 1/3, femur, Rt.	0	1	0	7	0	156	76	31.2295	1	71	0	0				0	0		0	1	0	0			0	0	0	0	0	1	0	0	0	0	0	0	0	0	0	0	0	1	0	0	0	0	0
211	2013-12-02	Fx. comm. proximal tibia, Rt. Fx. ala, ilium, Rt.	0	0	1	8 2		156	63	25.8876	1	58	0	1	2013-11-27	2013-12-02	2013-12-02	5	0	1	0	1	0	0			0	0	0	1	0	0	0	0	0	0	0	0	0	0	0	0	0	0	0	0	0	0	0
212	2015-07-31	Fx. intertrochanteric, femur, Rt. with abscess	1	1	3	4	0	162	63	24.0055	0	69	0	0	2015-07-17	2015-07-31	2015-08-04	18	4	0, 2	0	1	0	0	Lingula		0	0	0	0	1	0	0	0	0	0	1	0	0	0	0	0	0	0	0	0	0	0	0
213	2015-07-08	Fx. intertrochanteric, femur, Rt.	1	0	0	4	0	165	65	23.8751	0	57	0	0				0	0		0	1	0	0			0	0	0	1	0	0	0	0	0	0	0	0	0	0	0	0	0	1	0	0	0	0	0
214	2014-11-17	Fx. and D/L, ankle, Lt. with syndesmotic injury	0	0	0	11	1	180	95	29.321	0	25	0	0				0	0		0	1	0	0			0	0	1	0	0	0	0	0	0	0	0	0	0	0	0	0	0	0	0	0	0	0	0
215	2015-03-23	Fx. distal femur, Lt.	1	0	0	7	0	155	75	31.2175	1	56	0	0				0	0		0	1	0	0			0	0	0	1	0	0	0	0	0	0	0	0	0	1	0	0	0	0	0	0	0	0	0
216	2015-04-13	Fx. midshaft, femur, Lt.	1	0	0	6	0	150	50	22.2222	1	81	0	0				0	0		0	1	0	0			0	0	0	0	0	0	1	0	0	0	0	0	0	0	0	0	0	1	0	0	0	0	0
217	2013-10-28	Fx. open, ankle, Lt.	0	1	1	11	1	156	60	24.6548	1	52	1	0	2013-10-28	2013-10-28	2013-11-06	9	9	2	0	1	0	0		2	0	0	0	1	0	0	0	0	0	1	0	0	0	0	0	0	0	1	0	0	0	0	0
218	2015-01-28	Atypical Fx. subtrochanteric, femur, Lt. Fx. both rami, pubis, Lt. Fx. ala, sacrum, Lt.	0	0	0	2 5	0	153	47.8	20.4195	1	63	0	1				0	0		0	1	0	0			0	0	0	0	1	0	0	0	0	0	0	0	0	1	0	0	0	0	0	0	0	0	0
219	2016-05-12	Fx. comm. subtrochanteric, femur, Rt.	1	0	0	5	0	150	53	23.5556	1	78	0	0				0	0		1	1	0	0			0	0	0	0	0	1	0	0	0	0	1	0	0	0	0	0	0	0	0	0	0	0	0
220	2015-11-23	Fx. intertrochanteric, femur, Lt.	1	0	0	4	0	163	58	21.83	0	56	0	0				0	0		0	1	0	0			0	0	0	1	0	0	0	0	0	0	1	0	0	0	0	0	0	0	0	0	0	0	0
221	2014-12-18	Fx. midshaft, femur, Lt.	0	0	0	6	0	160	57	22.2656	1	80	0	0				0	0		0	1	0	0			0	0	0	0	0	0	1	0	0	0	0	0	0	0	0	0	0	0	0	0	0	0	0
222	2016-06-12	Fx. intertrochanteric, femur, Lt.	1	0	0	4	0	177	73	23.3011	0	64	0	0				0	0		0	1	0	0			0	0	0	0	1	0	0	0	0	0	0	0	0	0	0	0	0	1	0	0	0	0	0
223	2016-03-14	Fx. distal 1/3, tibia, Lt.	1	0	0	10	1	180	70	21.6049	0	20	0	0				0	0		0	1	0	0			0	0	1	0	0	0	0	0	0	0	0	0	0	0	0	0	0	0	0	0	0	0	0
224	2014-12-09	Fx. comm. distal 1/3. tibia, Rt. Fx. comm. proxiaml, fibula, Rt.	0	1	0	10	1	151	55	24.1217	1	75	0	0				0	0		0	1	0	0			0	0	0	0	0	1	0	0	0	0	0	0	0	0	0	0	0	0	0	0	0	0	0
225	2015-12-01	Fx. distal radius, Rt. Fx. subtrochanteric, femur, Rt.	1	0	0	5	0	165	60	22.0386	1	64	0	0				0	0		0	1	0	0			0	0	0	0	1	0	0	1	0	0	0	0	0	0	0	0	0	0	0	0	0	0	0
226	2014-07-01	Fx. distal femur, Lt.	0	0	0	7	0	150	65	28.8889	1	78	0	0				0	0		0	1	0	0			0	0	0	0	0	0	1	0	0	0	1	0	0	0	0	0	0	1	0	0	0	0	0
227	2015-06-22	Atypical Fx. midshaft, femur, Lt.	1	0	0	6	0	154	44	18.5529	1	78	0	0				0	0		0	1	0	0			0	0	0	0	0	1	0	0	0	0	0	0	0	0	0	0	0	0	0	0	0	0	0
228	2015-12-16	Fx. open, midshaft, tibia, Lt. Fx. open, midshaft, fibula, Lt.	1	1	0	9	1	164	78	29.0006	0	49	1	0				0	0		0	1	0	0		2	0	0	1	0	0	0	0	0	0	0	0	0	0	0	0	0	0	0	0	0	0	0	0
229	2014-12-17	Fx. midshaft, tibia, Rt. Fx. proximal fibula, Rt.	0	0	0	9	1	162	69	26.2917	0	57	0	0				0	0		0	1	0	0			0	0	1	0	0	0	0	0	0	0	0	0	0	0	0	0	0	0	0	0	0	0	0
230	2016-06-22	Fx. medial malleolus, ankle, Rt.	1	0	0	11	1	174	64	21.1389	0	20	0	0				0	0		0	1	0	0			0	0	1	0	0	0	0	0	0	0	0	0	0	0	0	0	0	0	0	0	0	0	0
231	2012-05-23	Fx. comm. distal 1/3, tibia, Lt.	0	0	1	10	1	156.5	61	24.9058	1	67	0	0	2012-05-19	2012-05-23	2012-05-31	12	8	1, 2	0	1	0	0			0	0	0	0	1	0	0	1	0	0	0	0	0	0	0	0	0	0	0	0	0	0	0
232	2011-12-23	Fx. intertrochanteric, femur, Lt.	0	0	0	4	0	164	50	18.5901	0	70	0	0				0	0		0	1	0	0			0	0	0	0	0	1	0	0	0	0	0	0	0	0	0	0	0	0	0	0	0	0	0
233	2014-07-14	Fx. midshaft, femur, Lt.	0	1	1	6	0	168	64	22.6757	0	58	0	0	2014-07-07	2014-07-14	2014-07-08	1	-6	1	0	1	0	0			0	0	0	1	0	0	0	0	0	1	0	0	0	0	0	0	0	0	0	0	0	0	0
234	2015-06-12	Fx. and D/L, open, ankle, Lt.	1	0	0	11	1	180	112	34.5679	0	68	1	0				0	0		0	1	0	0		3A	1	0	0	0	1	0	0	1	0	0	0	0	0	0	0	0	0	1	0	0	0	0	0
235	2014-09-01	Fx. distal 1/3, tibia, Rt.	0	0	0	10	1	173	83	27.7323	0	28	0	0				0	0		0	1	0	0			0	0	1	0	0	0	0	0	0	0	0	0	0	0	0	0	0	0	0	0	0	0	0
236	2014-05-07	Fx. proximal tibia, Lt. Fx. open, distal tibia, Lt. Fx. open, distal fibula, Lt.	0	1	0	8 10	1	145	40	19.025	1	78	1	1				0	0		0	1	0	0		3B	1	1	0	0	0	1	0	0	1	0	0	0	0	0	0	0	0	0	0	0	0	0	0
237	2016-05-04	Postop. state, Fx. midshaft, femur, Lt. with nonunion	1	1	0	6	0	166	53	19.2336	0	18	0	0				0	0		0	1	0	0			0	0	1	0	0	0	0	0	0	0	0	0	0	0	0	0	0	0	0	0	0	0	0
238	2014-12-24	Fx. distal tibia, Lt. Fx. distal fibula, Lt. Fx. distal radius, Lt. Fx. distal ulna, Lt.	0	0	0	10	1	167	61	21.8724	0	74	0	0				0	0		0	1	0	0			0	0	0	0	0	1	0	0	0	0	0	0	0	0	0	0	0	1	0	0	0	0	0
239	2016-06-24	Fx. and D/L, ankle, Lt.	1	0	0	11	1	163	72	27.0993	0	44	0	0				0	0		0	1	0	0			0	0	1	0	0	0	0	0	0	0	0	0	0	1	0	0	0	0	0	0	0	0	0
240	2015-02-14	Fx. distal femur, Lt.	0	0	0	7	0	144	50	24.1127	1	67	0	0				0	0		0	1	0	0			0	0	0	0	1	0	0	0	0	0	0	0	0	0	0	0	0	1	0	0	0	0	0
241	2015-02-25	Fx. midshaft, femur, Rt.	0	1	1	6	0	155	62	25.8065	1	72	0	0	2015-02-17	2015-02-25	2015-02-23	6	-2	1	0	1	0	0			0	0	0	0	0	1	0	0	0	1	0	0	0	0	0	0	0	0	0	0	0	0	0
242	2013-05-27	Fx. ankle, Rt.	0	1	1	11	1	158	80	32.0461	1	56	0	0	2013-05-22	2013-05-27	2013-05-31	9	4	2	0	1	0	0			0	0	0	1	0	0	0	0	0	1	0	0	0	0	0	0	0	0	0	0	0	0	0
243	2015-05-12	Fx. intertrochanteric, femur, Rt.	1	1	0	4	0	148	47	21.4573	1	93	0	0				0	0		0	1	0	0			0	0	0	0	0	0	1	0	0	0	1	0	0	0	0	0	0	1	0	0	0	0	0
244	2015-11-16	Fx. neck, femur, Rt. Fx. open, spiral, midshaft, tibia, Lt. Fx. comm. proximal fibula, Lt.	1	0	0	3 9		155	60	24.974	1	60	1	1				0	0		4	1	0	0		1	0	0	0	0	1	0	0	0	0	0	0	0	0	1	0	0	0	0	0	0	0	0	0
245	2015-05-11	Fx. intertrochanteric, femur, Lt.	1	0	0	4	0	158	61	24.4352	1	72	0	0				0	0		0	1	0	0			0	0	0	0	0	1	0	1	0	0	0	0	0	0	0	0	0	1	0	0	1	0	0
246	2014-10-27	Fx. open, comm. midshaft, tibia, Rt. Fx. open, segmental, fibula, Rt. Fx. open, ankle, Rt. Fx. open, calcaneus, Rt. Degloving injury, leg, Rt. Partial rupture, EDL, leg, Rt. Partial rupture, EHL, leg, Rt.	0	1	2	9 11	1	171	70	23.939	0	29	1	1	2014-10-19	2014-10-27	2014-10-21	2	-6	0	1	1	0	0	LLL	3B	1	1	1	0	0	0	0	0	0	0	0	0	0	0	0	0	0	1	0	0	0	0	0
247	2013-01-17	Fx. midshaft, tibia, Rt. Fx. midshaft, fibula, Rt.	0	1	2	9	1	168	67	23.7387	0	50	0	0	2013-01-07	2013-01-17	2013-01-19	12	2	0	0	1	0	0	RUL		0	0	0	1	0	0	0	0	0	1	1	0	0	0	0	0	0	0	0	0	0	0	0
248	2015-06-22	Fx. neck, femur, Rt.	1	0	0	3	0	158	40	16.0231	1	77	0	0				0	0		0	1	0	0			0	0	0	0	0	1	0	0	0	0	0	0	0	0	0	0	0	1	0	0	0	0	0
249	2016-02-25	Fx. intertrochanteric, femur, Rt.	1	1	0	4	0	151	56	24.5603	1	71	0	0				0	0		0	1	0	0			0	0	0	0	0	1	0	0	0	0	0	0	0	0	0	0	0	1	0	0	0	0	0
250	2016-05-04	Fx. proximal tibia, Lt.	1	0	0	8	1	159	64	25.3155	1	44	0	0				0	0		0	1	0	0			0	0	1	0	0	0	0	0	0	0	0	0	0	0	0	0	0	0	0	0	0	0	0
251	2012-04-04	Fx. distal 1/3, tibia and fibula, Lt.	0	1	0	10	1	150	40	17.7778	1	98	0	0				0	0		0	1	0	0			0	0	0	0	0	0	1	0	0	0	0	0	0	0	0	0	0	0	0	0	0	0	0
252	2015-10-07	Fx. open, proximal tibia, Rt. Fx. open, segmental, distal fibula, Rt. Fx. open, comm. distal 1/3, tibia, Rt.	1	0	0	8 10	1	171	62	21.2031	0	52	1	1				0	0		0	1	0	0		3B	1	1	0	1	0	0	0	0	0	0	0	0	0	0	0	0	0	0	0	0	0	0	0
253	2015-12-21	Fx. neck, femur, Rt. Fx. distal femur, Rt.	1	1	0	3 7	0	167	45	16.1354	0	81	0	1				0	0		2	1	0	0			0	0	0	0	0	0	1	0	0	0	0	1	0	0	0	0	0	1	0	0	0	0	0
254	2015-03-25	Fx. subtrochanteric, femur, Rt.	1	1	0	5	0	165	50	18.3655	1	83	0	0				0	0		0	1	0	0			0	0	0	0	0	0	1	0	0	0	0	1	0	0	0	0	0	0	0	0	0	0	0
255	2012-10-24	Fx. base, metatarsal, V, foot, Rt. Fx. distal femur, both	0	0	0	7	0	178	60	18.937	0	16	0	1				0	0		5	1	0	0			0	0	1	0	0	0	0	0	0	0	0	0	0	0	0	0	0	0	0	0	0	0	0
256	2015-03-26	Fx. midshaft, femur, Rt.	1	1	0	6	0	165	50	18.3655	1	77	0	0				0	0		0	1	0	0			0	0	0	0	0	1	0	0	0	0	0	0	0	1	0	0	0	0	0	0	0	0	0
257	2013-06-26	Fx. open, comm. distal 1/3, tibia, Lt. Fx. segmental, fibula, Lt.	0	0	0	10	1	180	76	23.4568	0	31	1	0				0	0		0	1	0	0		2	1	1	1	0	0	0	0	0	0	0	0	0	0	0	0	0	0	0	0	0	0	0	0
258	2013-04-03	Fx. midshaft, femur, Lt. Fx. midshaft, clavicle, Lt. Degloving injury, thigh, Rt.	0	0	0	6	0	175	80	26.1224	0	39	0	0				0	0		1	1	0	0			0	0	1	0	0	0	0	0	0	0	0	0	0	0	0	0	0	0	0	0	0	0	0
259	2015-06-05	Fx. comm. midshaft, tibia, Rt. Fx. both rami, pubis, Rt. Fx. ala, sacrum, Lt.	1	0	0	9 2		170	65	22.4913	0	64	0	1				0	0		0	1	0	0			0	0	0	0	1	0	0	0	0	0	0	0	0	0	0	0	0	0	0	0	0	0	0
260	2011-12-22	Fx. intertrochanteric, femur, Lt.	0	0	0	4	0	145	35	16.6468	1	28	0	0				0	0		0	1	0	0			0	0	1	0	0	0	0	0	0	0	0	0	0	0	0	0	0	0	0	0	0	0	0
261	2016-04-18	Fx. intertrochanteric, femur, Rt.	1	0	0	4	0	168	65	23.03	0	61	0	0				0	0		0	1	0	0			0	0	0	0	1	0	0	0	0	0	0	0	0	0	0	0	0	0	1	0	1	0	0
262	2011-12-21	Fx. midshaft, femur, Lt.	0	0	0	6	0	160	56	21.875	1	56	0	0				0	0		0	1	0	0			0	0	0	1	0	0	0	0	0	0	0	1	0	1	1	0	0	0	0	0	0	0	0
263	2015-06-03	Fx. spiral, midshaft, tibia, Lt. Fx. proximal fibula, Lt.	1	0	0	9	1	174	83	27.4145	0	58	0	0				0	0		0	1	0	0			0	0	0	1	0	0	0	1	0	0	0	0	0	0	0	1	0	0	0	0	0	0	0
264	2015-06-11	Fx. acetabulum, Rt. Fx. distal fibula, Rt. Fx. base, distal phalanx, II, IV, foot, Lt.	1	0	0	1	0	173	59	19.7133	0	36	0	0				0	0		10	1	0	0			0	0	1	0	0	0	0	0	0	0	0	0	0	0	0	0	0	0	0	0	0	0	0
265	2015-06-08	Fx. distal tibia, Rt.	1	0	0	10	1	176	65	20.984	0	37	0	0				0	0		0	1	0	0			0	0	1	0	0	0	0	0	0	0	0	0	0	0	0	0	0	0	0	0	0	0	0
266	2011-12-19	Fx. distal 1/3, tibia and fibula, Lt.	0	0	0	10	1	164	65	24.1672	0	53	0	0				0	0		1	1	0	0			0	0	0	1	0	0	0	0	0	0	0	0	0	0	0	0	0	0	0	0	0	0	0
267	2015-03-11	Fx. distal femur, Rt.	1	0	0	7	0	153	70	29.903	1	63	0	0				0	0		0	1	0	0			0	0	0	0	1	0	0	0	0	0	0	0	0	0	0	0	0	0	0	0	0	0	0
268	2016-04-11	Fx. comm. proximal tibia, Lt. Compartment syndrome, leg, Lt.	1	0	1	8	1	176	76	24.5351	0	55	0	0	2016-03-25	2016-04-19	2016-03-28	3	-22	1	0	1	0	0			1	0	0	1	0	0	0	0	0	1	1	0	0	0	0	0	0	0	0	0	0	0	0
269	2013-12-24	Fx. patella, Rt. Fx. midshaft, femur, Rt.	0	1	0	6	0	174	65	21.4692	0	23	0	0				0	0		0	1	0	0			0	0	1	0	0	0	0	0	0	0	0	0	0	0	0	0	0	0	0	0	0	0	0
270	2013-08-19	Fx. segmental, shaft, femur, Lt. Fx. calcaneus, Rt.	0	0	0	6	0	181	75	22.8931	0	40	0	0				0	0		4	1	0	0			0	0	1	0	0	0	0	0	0	0	0	0	0	0	0	0	0	0	0	0	0	0	0
271	2016-02-17	Fx. intertrochanteric, femur, Rt.	1	0	0	4	0	150	55	24.4444	1	85	0	0				0	0		0	1	0	0			0	0	0	0	0	0	1	0	0	0	0	0	0	0	0	0	0	0	0	0	0	0	0
272	2013-02-14	Fx. distal tibia, Rt. Fx. midshaft, fibula, Rt.	0	0	0	10	1	156	72	29.5858	1	56	0	0				0	0		0	1	0	0			0	0	0	1	0	0	0	0	0	0	0	0	0	0	0	0	0	0	0	0	0	0	0
273	2013-08-21	Pilon Fx. Lt. Fx. distal fibula, Lt.	0	0	1	11	1	156	59	24.2439	1	53	0	0	2013-08-14	2013-08-21	2013-08-23	9	2	2	5	1	0	0			1	0	0	1	0	0	0	0	0	1	0	0	0	0	0	0	0	0	0	0	0	0	0
274	2015-10-14	Fx. midshaft, femur, Lt.	1	0	0	6	0	183	68	20.3052	0	22	0	0				0	0		0	1	0	0			0	0	1	0	0	0	0	0	0	0	0	0	0	0	0	0	0	0	0	0	0	0	0
275	2012-05-30	Fx. intertrochateric, femur, Rt.	0	1	1	4	0	150	43	19.1111	1	92	0	0	2012-05-18	2012-05-30	2012-06-13	26	14	1	0	1	0	0			0	0	0	0	0	0	1	0	0	1	0	0	0	0	0	0	0	0	0	0	0	0	0
276	2015-03-04	Fx. ankle, Lt. with syndesmotic injury	0	0	0	11	1	171	87	29.7527	0	41	0	0				0	0		0	1	0	0			0	0	1	0	0	0	0	0	0	0	0	0	0	0	0	0	0	0	0	0	0	0	0
277	2016-05-07	Fx. distal tibia, Rt. Fx. proximal fibula, Rt.	1	0	0	10	1	163	64	24.0882	1	36	0	0				0	0		0	1	0	0			0	0	1	0	0	0	0	0	0	0	0	0	0	0	0	0	0	0	0	0	0	0	0
278	2015-07-20	Fx. midshaft, femur, Lt.	1	0	0	6	0	172	80	27.0416	0	34	0	0				0	0		0	1	0	0			0	0	1	0	0	0	0	0	0	0	0	0	0	0	0	0	0	0	0	0	0	0	0
279	2016-05-17	Fx. both rami, pubis, Rt.	1	0	0	2	0	158	56	22.4323	1	80	0	0				0	0		0	1	0	0			0	0	0	0	0	0	1	0	0	0	0	0	0	1	0	0	0	0	0	0	0	0	0
280	2016-02-03	Fx. intertrochanteric, femur, Rt.	1	0	0	4	0	152	60	25.9695	0	67	0	0				0	0		0	1	0	0			0	0	0	0	1	0	0	0	0	0	0	0	0	0	0	0	0	0	0	0	0	0	0
281	2016-06-23	Fx. lateral malleolus, ankle, Rt.	1	0	0	11	1	161	57	21.9899	1	37	0	0				0	0		0	1	0	0			0	0	1	0	0	0	0	0	0	0	0	0	0	0	0	0	0	0	0	0	0	0	0
282	2014-09-29	Fx. subtrochanteric, femur, Lt.	0	0	0	5	0	168	65	23.03	0	37	0	0				0	0		0	1	0	0			0	0	1	0	0	0	0	0	0	0	0	0	0	0	0	0	0	0	0	0	0	0	0
283	2014-10-20	Fx. posterior wall, acetabulum, Lt. Fx. navicula, foot, Lt. Fx. midshaft, fibula, Rt.	0	1	2	1	0	173	83	27.7323	0	37	0	0	2014-10-12	2014-10-20	2014-10-23	11	3	0	5	1	0	0	RLL		0	0	1	0	0	0	0	0	0	0	0	0	0	0	0	0	0	1	0	0	0	0	0
284	2015-12-30	Fx. neck, femur, Rt.	1	0	0	3	0	160	62	24.2187	1	81	0	0				0	0		0	1	0	0			0	0	0	0	0	0	1	1	1	0	0	0	1	0	0	0	0	0	0	0	0	0	0
285	2016-05-24	Fx. intertrochanteric, femur, Rt.	1	0	0	4	0	172	73	24.6755	0	31	0	0				0	0		0	1	0	0			0	0	1	0	0	0	0	0	0	0	0	0	0	0	0	0	0	0	0	0	0	0	0
286	2015-02-16	Fx. distal 1/3, tibia, Rt. Fx. proximal 1/3, fibula, Rt.	0	0	0	10	1	174	70	23.1206	0	42	0	0				0	0		0	1	0	0			0	0	1	0	0	0	0	0	0	0	0	0	0	0	0	0	0	0	0	0	0	0	0
287	2016-04-04	Fx. distal 1/3, tibia, Rt. Fx. ankle, Rt.	1	0	0	10 11	1	162	63	24.0055	1	53	0	1				0	0		0	1	0	0			0	0	0	1	0	0	0	0	0	0	0	0	0	0	0	0	0	0	0	0	0	0	0
288	2014-09-22	Fx. segemental, distal 1/3, tibia, Lt. Lisfranc injury, foot, Lt.	0	0	0	10	1	178	76	23.9869	0	33	0	0				0	0		0	1	0	0			0	0	1	0	0	0	0	0	0	0	0	0	0	0	0	0	0	0	0	0	0	0	0
289	2016-03-28	Fx. distal 1/3, tibia, Rt. Fx. neck, fibula, Rt.	1	0	0	10	1	157	54	21.9076	1	66	0	0				0	0		0	1	0	0			0	0	0	0	1	0	0	0	0	0	0	0	0	0	0	0	0	0	0	0	0	0	0
290	2015-05-11	Fx. neck, femur, Rt.	1	0	0	3	0	162	65	24.7676	1	72	0	0				0	0		0	1	0	0			0	0	0	0	0	1	0	0	0	0	0	0	0	1	0	0	0	1	0	0	0	0	0
291	2015-01-20	Fx. midshaft, femur, Rt. Fx. intertrochanteric, femur, Rt.	0	1	0	4 6	0	168	80	28.3447	0	50	0	1				0	0		5	1	0	0			0	0	0	1	0	0	0	0	0	0	0	0	0	0	0	0	0	1	0	0	0	0	0
292	2014-11-17	Fx. midshaft, tibia, Rt. Fx. midshaft, fibula, Rt.	0	0	0	9	1	170	60	20.7612	0	42	0	0				0	0		0	1	0	0			0	0	1	0	0	0	0	0	0	0	0	0	0	0	0	0	0	0	0	0	0	0	0
293	2015-07-18	Fx. neck, femur, Lt.	1	0	0	3	0	175	75	24.4898	0	36	0	0				0	0		0	1	0	0			0	0	1	0	0	0	0	0	0	0	0	0	0	0	0	0	0	0	0	0	0	0	0
294	2015-04-29	Fx. intertrochanteric, femur, Rt.	1	1	0	4	0	158	61	24.4352	1	82	0	0				0	0		0	1	0	0			0	0	0	0	0	0	1	0	0	0	0	0	0	0	0	0	0	0	0	0	0	0	0
295	2011-12-29	Fx. distal tibia and fibula, Rt.	0	0	0	10	1	150	50	22.2222	1	95	0	0				0	0		0	1	0	0			0	0	0	0	0	0	1	0	0	0	0	0	0	0	0	0	0	0	0	0	0	0	0
296	2014-12-17	Fx. intertrochanteric, femur, Rt. Fx. distal radius, Rt. Fx. styloid process, ulna, Rt.	0	0	0	4	0	160	55	21.4844	1	78	0	0				0	0		0	1	0	0			0	0	0	0	0	1	0	0	0	0	0	0	0	0	0	0	0	0	0	0	0	0	0
297	2011-08-10	Fx. midshaft, femur, Lt.	0	0	0	6	0	150	40	17.7778	1	85	0	0				0	0		0	1	0	0			0	0	0	0	0	0	1	0	0	0	0	0	0	0	0	0	0	0	0	0	0	0	0
298	2014-07-21	Fx. ankle, Lt.	0	0	0	11	1	150	64	28.4444	1	66	0	0				0	0		0	1	0	0			0	0	0	0	1	0	0	0	0	0	0	0	0	0	0	0	0	0	0	0	0	0	0
299	2014-06-08	Fx. midshaft, femur, Lt. Fx. distal radius, Lt.	0	0	0	6	0	177	60	19.1516	0	18	0	0				0	0		0	1	0	0			0	0	1	0	0	0	0	0	0	0	0	0	0	0	0	0	0	0	0	0	0	0	0
300	2015-01-12	Pilon Fx. Rt.	0	0	0	11	1	183	88	26.2773	0	27	0	0				0	0		0	1	0	0			1	0	1	0	0	0	0	0	0	0	0	0	0	0	0	0	0	0	0	0	0	0	0
301	2012-03-14	Postop. state, Fx. open, segmental, tibia, Rt. Fx. ankle, Rt.	0	0	0	8 10	1	168	56	19.8413	0	63	1	1				0	0		1	1	0	0		3B	1	1	0	0	1	0	0	0	0	0	0	0	0	0	0	0	0	0	0	0	0	0	0
302	2016-06-10	Fx. distal 1/3, femur, Rt.	1	0	0	7	0	181	57	17.3987	1	65	0	0				0	0		0	1	0	0			0	0	0	0	1	0	0	0	0	0	1	0	0	0	0	0	0	0	0	0	0	0	0
303	2013-12-04	Fx. proximal tibia, Rt.	0	0	0	8	1	176	76	24.5351	0	51	0	0				0	0		0	1	0	0			0	0	0	0	0	1	0	0	0	0	0	0	0	0	0	0	0	0	0	0	0	0	0
304	2015-07-06	Fx. distal tibia, Rt. Fx. posterior malleolus, ankle, Rt.	1	0	0	10 11	1	173	82	27.3982	0	20	0	1				0	0		0	1	0	0			0	0	1	0	0	0	0	0	0	0	0	0	0	0	0	0	0	0	0	0	0	0	0
305	2014-12-18	Fx. comm. ankle, Rt. Fx. open, comm. ankle, Lt. Fx. open, comm. talus, Lt.	0	0	0	11	1	173	82	27.3982	0	24	1	1				0	0		0	1	0	0		3A	1	1	1	0	0	0	0	0	0	0	0	0	0	0	0	0	0	0	0	0	0	0	0
306	2016-03-14	Fx. open, comm. distal 1/3, tibia, Lt.	1	0	0	10	1	170	73	25.2595	0	44	1	0				0	0		0	1	0	0		1	0	0	1	0	0	0	0	0	0	0	0	0	0	0	0	0	0	0	0	0	0	0	0
307	2014-02-13	Fx. comm. distal tibia, Rt. Fx. comm. distal fibula, Rt.	0	0	0	10	1	160	61	23.8281	1	55	0	0				0	0		0	1	0	0			0	0	0	1	0	0	0	0	0	0	0	0	0	0	0	0	0	0	0	0	0	0	0
308	2014-11-10	Fx. open, comm. distal femur, Lt. Fx. open, comm. proximal tibia, Lt. Fx. open, comm. proximal fibula, Lt. Post-replantation state, thigh, Lt. with infection	0	0	0	7 8		172	82	27.7177	0	59	1	1				0	0		0	1	0	0		3C	0	1	0	0	1	0	0	0	0	0	0	0	0	0	0	0	0	0	0	0	0	0	0
309	2012-02-22	Fx. midshaft, femur, Rt.	0	0	0	6	0	180	64	19.7531	0	73	0	0				0	0		5	1	0	0			0	0	0	0	0	1	0	0	0	0	0	0	0	0	0	0	0	0	0	0	0	0	0
310	2016-06-13	Pilon Fx. Lt. Fx. comm. distal fibula, Lt.	1	0	0	11	1	167	74	26.5338	0	57	0	0				0	0		5	1	0	0			0	0	0	1	0	0	0	0	0	0	0	0	0	0	0	0	0	0	0	0	0	0	0
311	2015-07-01	Fx. midshaft, femur, Rt.	1	0	0	6	0	155	47	19.563	1	80	0	0				0	0		0	1	0	0			0	0	0	0	0	0	1	0	0	0	0	0	0	0	0	0	0	0	0	0	0	0	0
312	2016-06-08	Fx. acetabulum, Rt.	1	0	0	1	0	179	87	27.1527	0	56	0	0				0	0		1	1	0	0			0	0	0	1	0	0	0	0	0	0	0	0	0	0	0	0	0	1	0	0	0	0	0
313	2014-07-21	Fx. open, ankle, Rt.	0	1	1	11	1	150	45	20	1	78	1	0	2014-07-11	2014-07-21	2014-07-26	15	5	2	1	1	0	0		3B	1	1	0	0	0	1	0	0	0	0	0	0	0	0	0	0	0	0	0	0	0	0	0
314	2015-06-03	Fx. midshaft, femur, Rt.	1	0	0	6	0	176	63	20.3383	0	18	0	0				0	0		1	1	0	0			0	0	1	0	0	0	0	0	0	0	0	0	0	0	0	0	0	0	0	0	0	0	0
315	2014-04-07	Fx. midshaft, tibia, Rt. Fx. distal fibula, Rt.	1	0	0	9	1	170	63	21.7993	1	63	0	0				0	0		0	1	0	0			0	0	0	0	1	0	0	0	0	0	0	0	0	0	0	0	0	0	0	0	0	0	0
316	2015-10-19	Fx. both column, acetabulum, Lt. Fx. both rami, pubis, Lt.	1	0	0	1 2	0	167	67	24.0238	0	53	0	1				0	0		0	1	0	0			0	0	0	1	0	0	0	0	0	0	0	0	0	0	0	0	0	1	0	0	0	0	0
317	2013-06-12	Fx. distal femur, Rt.	0	0	0	7	0	173	78	26.0617	0	42	0	0				0	0		0	1	0	0			0	0	1	0	0	0	0	0	0	0	0	0	0	0	0	0	0	0	0	0	0	0	0
318	2012-02-20	Fx. distal 1/3, femur, Lt.	0	0	0	7	0	162	67	25.5296	1	64	0	0				0	0		0	1	0	0			0	0	0	0	1	0	0	0	0	0	0	0	0	0	0	0	0	1	0	0	0	0	0
319	2015-11-11	Pilon Fx. Lt.	1	0	0	11	1	163	53	19.9481	0	25	0	0				0	0		0	1	0	0			0	0	1	0	0	0	0	0	0	0	0	0	0	0	0	0	0	0	0	0	0	0	0
320	2016-04-19	Postop. state, Fx. distal femur, Lt. with periprosthetic Fx.	1	0	0	7	0	162	68	25.9107	1	77	0	0				0	0		0	1	0	0			0	0	0	0	0	1	0	0	0	0	1	1	0	0	0	0	0	0	0	0	0	0	0
321	2013-03-27	Fx. comm. proximal tibia, Lt.	0	0	0	8	1	180	100	30.8642	0	23	0	0				0	0		0	1	0	0			1	0	1	0	0	0	0	0	0	0	0	0	0	0	0	0	0	0	0	0	0	0	0
322	2012-10-08	Fx. comm. distal 1/3, tibia, Lt. Fx. comm. proximal 1/3, fibula, Lt.	0	0	0	10	1	175	80	26.1224	0	76	0	0				0	0		0	1	0	0			0	0	0	0	0	1	0	1	1	0	1	0	0	0	0	0	0	1	0	0	0	0	0
323	2013-09-17	Fx. open, distal femur, Rt. Deep laceration, thigh, Rt,	0	0	0	7	0	178	85	26.8274	0	33	1	0				0	0		1	1	0	0		3C	0	1	0	0	0	0	0	0	0	0	0	0	0	0	0	0	0	0	0	0	0	0	0
324	2015-01-28	Fx. subtrochanteric, femur, Rt. Fx. open, comm. calcaneus, Rt. Diastasis, symphysis pubis Diastasis, sacroiliac joint, Rt.	0	0	0	5	0	175	90	29.3878	0	39	0	0				0	0		0	1	0	0			0	0	1	0	0	0	0	0	0	0	0	0	0	0	0	0	0	0	0	0	0	0	0
325	2014-12-24	Fx. acetabulum, Lt. Fx. calcaneus, both	0	0	3	1	0	173	65	21.7181	0	26	0	0	2014-12-13	2014-12-13	2015-01-20	38	38	0, 1	4	1	0	0	LUL, LLL		0	0	1	0	0	0	0	0	0	0	0	0	0	0	0	0	0	0	0	0	0	0	0
326	2015-05-11	Fx. intertrochanteric, femur, Lt.	1	0	0	4	0	164	47	17.4747	0	75	0	0				0	0		0	1	0	0			0	0	0	0	0	1	0	0	0	0	0	0	0	0	0	0	0	1	0	0	0	0	0
327	2015-06-08	Fx. intertrochanteric, femur, Rt.	1	0	0	4	0	170	70	24.2215	0	70	0	0				0	0		0	1	0	0			0	0	0	0	0	1	0	0	0	0	0	0	0	0	0	0	0	1	0	0	0	0	0
328	2016-04-19	Fx. proximal clavicle, Rt. Fx. inferior ramus, pubis, Rt. Fx. anterior column, acetabulum, Rt. Fx. greater trochanter, femur, Rt. Fx. body, scapula, Rt. Osteoporotic vertebral compression Fx. L2	1	0	0	2 1 4	0	168	38	13.4637	0	80	0	1				0	0		0	1	0	0			0	0	0	0	0	0	1	0	0	0	0	0	0	0	0	0	0	0	0	0	0	1	0
329	2015-04-06	Fx. midshaft, tibia, Lt. Fx. lateral malleolus, ankle, Lt.	1	0	0	9 11	1	163	43	16.1843	1	52	0	1				0	0		0	1	0	0			0	0	0	1	0	0	0	0	0	0	0	0	0	0	0	1	0	0	0	0	0	0	0
330	2015-07-29	Fx. intertrochanteric, femur, Rt.	1	0	0	4	0	153	45	19.2234	1	71	0	0				0	0		0	1	0	0			0	0	0	0	0	1	0	0	0	0	0	0	0	1	0	0	0	0	0	0	0	0	0
331	2014-07-02	Fx. proximal tibia, Lt.	0	0	0	8	1	178	85	26.8274	0	37	0	0				0	0		0	1	0	0			0	0	0	0	0	0	0	0	0	0	0	0	0	0	0	0	0	0	0	0	0	0	0
332	2015-11-04	Fx. midshaft, femur, Rt.	0	1	0	6	0	180	79	24.3827	0	21	0	0				0	0		0	1	0	0			0	0	0	0	0	0	0	0	0	0	0	0	0	0	0	0	0	0	0	0	0	0	0
333	2014-12-01	Atypical Fx. midshaft, femur, Rt.	0	0	0	6	0	156.7	50.8	20.6883	1	64	0	0				0	0		0	1	0	0			0	0	0	0	1	0	0	0	0	0	0	0	0	0	0	0	0	0	0	0	0	0	0
334	2016-04-25	Fx. and D/L, open, ankle, Rt.	1	0	0	11	1	183	96	28.6661	0	58	1	0				0	0		0	1	0	0		3B	1	1	0	1	0	0	0	0	0	0	0	0	0	0	0	0	0	1	0	0	0	0	0
335	2014-11-19	Fx. midshaft, femur, Rt.	0	0	0	6	0	170	70	24.2215	0	23	0	0				0	0		0	1	0	0			0	0	0	0	0	0	0	0	0	0	0	0	0	0	0	0	0	0	0	0	0	0	0
336	2015-06-01	Fx. intertrochanteric, femur, Lt.	1	0	0	4	0	165	42	15.427	0	80	0	0				0	0		0	1	0	0			0	0	0	0	0	0	1	0	0	0	1	0	0	0	0	0	0	0	0	0	0	0	0
337	2015-08-31	Fx. midshaft, femur, Lt. Fx. medial condyle, femur, Lt.	1	1	3	6 7	0	153	49.5	21.1457	0	73	0	1	2015-08-25	2015-08-31	2015-09-03	9	3	0, 2	0	1	0	0	LLL		0	0	0	0	0	1	0	0	0	0	0	0	0	0	0	0	0	0	0	0	0	0	0
338	2014-08-25	Fx. spiral, distal 1/3, tibia, Lt.	0	0	0	10	1	171	78	26.6749	0	49	0	0				0	0		0	1	0	0			0	0	1	0	0	0	0	0	0	0	0	0	0	0	0	0	0	0	0	0	0	0	0
339	2013-08-28	Fx. subtrochanteric, femur, Rt. with nonunion	0	0	0	5	0	150	48	21.3333	1	63	0	0				0	0		0	1	0	0			0	0	0	0	1	0	0	1	0	0	0	0	0	1	0	0	0	0	0	0	0	0	0
340	2015-08-10	Fx. distal 1/3, tibia, Lt.	0	0	0	10	1	190	102	28.2548	0	45	0	0				0	0		0	1	0	0			0	0	1	0	0	0	0	0	0	0	0	0	0	0	0	0	1	0	0	0	0	0	0
341	2011-07-20	Fx. segmental, fibula, Rt. Fx. comm. segmental, tibia, Rt.	0	1	0	9	1	181	70	21.3669	0	49	0	0				0	0		1	1	0	0			0	0	0	0	0	0	0	0	0	0	0	0	0	0	0	0	0	0	0	0	0	0	0
342	2015-11-23	Fx. proximal tibia, Lt. Degloving injury, leg, Lt. Skin defect, heel, Lt.	1	0	0	8	1	167	63	22.5896	0	73	0	0				0	0		0	1	0	0			1	0	0	0	0	1	0	1	0	0	0	0	0	0	0	0	0	1	0	0	0	0	0
343	2013-09-09	Fx. open, comm. midshaft, femur, Lt. Fx. medial condyle, femur, Lt. Fx. medial plateau, tibia, Lt. Fx. midshaft, tibia, Lt. Pilon Fx. Lt.	0	0	0	6 7 8 9 11		180	80	24.6914	0	37	1	1				0	0		6	1	0	0		3A	1	0	0	0	0	0	0	0	0	0	0	0	0	0	0	0	0	0	0	0	0	0	0
344	2015-05-07	Fx. neck, femur, Rt.	1	0	0	3	0	152	54	23.3726	0	76	0	0				0	0		0	1	0	0			0	0	0	0	0	1	0	0	0	0	1	0	0	0	0	0	0	1	0	0	0	0	0
345	2016-02-04	Fx. open, distal tibia and fibula, Lt. Partial rupture, tendocalcaneus, Lt. Fx. head, proximal phalanx, I, foot, Lt.	1	0	0	10	1	157	66	26.7759	1	64	1	0				0	0		0	1	0	0		2	0	0	0	0	1	0	0	0	0	0	0	0	0	0	0	0	0	0	0	0	0	0	0
346	2015-06-17	Fx. intertrochanteric, femur, Rt.	1	0	0	4	0	155	60	24.974	1	95	0	0				0	0		0	1	0	0			0	0	0	0	0	0	1	0	0	0	0	0	0	0	0	0	0	0	0	0	0	0	0
347	2014-04-09	Fx. intertrochanteric, femur, Lt. Fx. olecranon, ulna, Lt.	1	1	0	4	0	155	55	22.8928	0	82	0	0				0	0		0	1	0	0			0	0	0	0	0	0	1	0	0	0	1	0	0	0	0	0	0	0	0	0	0	1	0
348	2016-04-27	Fx. intertrochanteric, femur, Lt.	1	1	0	4	0	170	72	24.9135	0	68	0	0				0	0		0	1	0	0			0	0	0	0	1	0	0	0	0	0	0	0	0	0	0	0	0	0	0	0	0	0	0
349	2015-08-24	Pilon Fx. open, Lt. Fx. segmental, distal fibula, Lt.	1	0	0	11	1	178	95	29.9836	0	37	1	0				0	0		0	1	0	0		3A	1	1	1	0	0	0	0	0	0	0	0	0	0	0	0	0	0	0	0	0	0	0	0
350	2014-09-22	Fx. midshaft, femur, Lt.	0	0	0	6	0	185	79	23.0825	0	30	0	0				0	0		0	1	0	0			0	0	1	0	0	0	0	0	0	0	0	0	0	0	0	0	0	0	0	0	0	0	0
351	2015-03-02	Fx. open, comm, distal 1/3, tibia, Rt. Fx. open, distal 1/3, fibula, Rt.	1	0	0	10	1	170	68	23.5294	0	30	1	0				0	0		0	1	0	0		3A	1	1	1	0	0	0	0	0	0	0	0	0	0	0	0	0	0	0	0	0	0	0	0
352	2013-12-16	Fx. acetabulum, Rt. Fx. femoral head, Rt. Fx. ankle, Rt. Fx. calcaneus, Rt.	0	0	0	1 11		170	69	23.8754	0	54	0	1				0	0		6	1	0	0			0	0	0	1	0	0	0	0	0	0	0	0	0	0	0	0	0	0	0	0	0	0	0
353	2016-04-19	Fx. midshaft, femur, Rt.	1	0	0	6	0	174	68	22.46	0	17	0	0				0	0		9	1	0	0			0	0	1	0	0	0	0	0	0	0	0	0	0	0	0	0	0	0	0	0	0	0	0
354	2012-02-03	Fx. proximal tibia, Lt.	0	0	1	8	1	171	68	23.255	0	41	0	0	2012-02-03	2012-02-13	2012-02-29	26	16	2	0	1	0	0			0	0	1	0	0	0	0	0	0	0	0	0	0	0	0	0	0	0	0	0	0	0	0
355	2015-01-20	Fx. midshaft, femur, Rt.	0	0	0	6	0	163	67	25.2174	1	28	0	0				0	0		0	1	0	0			0	0	1	0	0	0	0	0	0	0	0	0	0	0	0	0	0	0	0	0	0	0	0
356	2016-03-02	Fx. intertrochanteric, femur, Rt.	1	0	0	4	0	165	68	24.977	0	73	0	0				0	0		0	1	0	0			0	0	0	0	0	1	0	0	0	0	1	0	0	0	0	0	0	1	0	0	0	0	0
357	2014-07-21	Fx. comm, midshaft, femur, Rt.	0	0	0	6	0	169	58	20.3074	0	37	0	0				0	0		0	1	0	0			0	0	1	0	0	0	0	0	0	0	0	0	0	0	0	0	0	0	0	0	0	0	0
358	2015-01-28	Fx. proximal tibia, Rt. Fx. head, fibula, Rt.	0	0	0	8	0	160	65	25.3906	1	83	0	0				0	0		0	1	0	0			0	0	0	0	0	0	1	0	0	0	0	0	0	0	0	0	0	1	0	0	0	0	0
359	2014-03-21	Fx. comm. midshaft, femur, Lt.	0	1	2	6	0	173	73	24.3911	0	33	0	0	2014-03-18	2014-03-21	2014-03-26	8	5	0	0	1	0	0	RLL		0	0	1	0	0	0	0	0	0	0	0	0	0	0	0	0	0	0	0	0	0	0	0
360	2011-10-05	Fx. open, distal 1/3, tibia, Lt. Pilon Fx. Lt. Fx. talus, Lt.	0	0	0	10 11	1	174	65	21.4692	1	16	1	1				0	0		0	1	0	0		3B	1	1	1	0	0	0	0	0	0	0	0	0	0	0	0	0	0	0	0	0	0	0	0
361	2015-08-04	Fx. and D/L, hip, Rt. Fx. acetabulum, Rt.	1	1	0	1	0	160	74	28.9062	0	61	0	0				0	0		9	1	0	0			0	0	0	0	1	0	0	0	0	0	0	0	0	0	0	0	0	0	0	0	0	1	0
362	2016-01-13	Fx. intertrochanteric, femur, Lt.	1	0	0	4	0	156	56	23.0112	1	85	0	0				0	0		0	1	0	0			0	0	0	0	0	0	1	0	0	0	0	1	0	0	0	0	0	1	0	0	0	0	0
363	2015-02-09	Fx. comm. distal femur, Rt.	0	0	0	7	0	170	58	20.0692	0	49	0	0				0	0		20	0	1	0			0	0	0	1	0	0	0	0	0	0	0	0	0	0	0	0	0	0	0	0	0	0	0
[truncated: 4 more columns]
